# Supplementary material for: Prognostic Values of Gene Copy Number Alterations in Prostate Cancer
Source: Genes (Basel). 2023 Apr 22;14(5):956. doi: 10.3390/genes14050956 (PMC10217731; doi:10.3390/genes14050956)
Supplement: Supplementary file 1 [file genes-14-00956-s001.zip]

Archive with 4 entries (4 files):
- SUPPLEMENTARY DATA.xlsx
- __MACOSX/._SUPPLEMENTARY DATA.xlsx
- Supplementary Material-Scripts and Codes.txt
- __MACOSX/._Supplementary Material-Scripts and Codes.txt
