# Supplementary material for: Prognostic Values of Gene Copy Number Alterations in Prostate Cancer
Source: Genes (Basel). 2023 Apr 22;14(5):956. doi: 10.3390/genes14050956 (PMC10217731; doi:10.3390/genes14050956)
Supplement: Supplementary file 1 [file genes-14-00956-s001.zip › SUPPLEMENTARY DATA.xlsx]

## Sheet: Clinical Features
Age grade
Age group	Frequency	Percent
Young	225	45
Old	275	55
Total	500	100
Age Group
Age group	Frequency	Percent
41-50	35	7
51-60	190	38
61-70	238	47.6
71-80	37	7.4
Total	500	100
Ethnicity/race
Ethnic group	Frequency	Percent
black or african american	58	11.9342
american indian or alaska native	1	0.205761
asian	12	2.46914
white	415	85.3909
Total	486	100
Clinical M-stage
Stage	Frequency	Percent
M0	457	99.3478
M1a	1	0.217391
M1b	1	0.217391
M1c	1	0.217391
Total	460	100
Clinical T-stage
Stage	Frequency	Percent
T1a	1	0.246305
T1b	2	0.492611
T1c	175	43.1034
T2	13	3.20197
T2a	56	13.7931
T2b	54	13.3005
T2c	50	12.3153
T3a	36	8.867
T3b	17	4.18719
T4	2	0.492611
Total	406	100
Pathologic N-stage
Stage	Frequency	Percent
N0	348	81.4988
N1	79	18.5012
Total	427	100
Pathologic T-stage
Stage	Frequency	Percent
T2a	13	2.6
T2b	10	2
T2c	165	33
T3a	159	31.8
T3b	136	27.2
T4	10	2
Total	493	98.6
Primary Diagnosis
Histological type	Frequency	Percent
Adenocarcinoma NOS	487	97.4
Infiltrating duct carcinoma	9	1.8
Adenocarcinoma with mixed subtypes	3	0.6
Mucinous adenocarcinoma	1	0.2
Total	500	100
Primary Gleason grade
Gleason pattern	Frequency	Percent
Pattern 2	1	0.2
Pattern 3	200	40
Pattern 4	250	50
Pattern 5	49	9.8
Total	500	100
Secondary Gleason grade
	Frequency	Percent
Pattern 3	152	30.4
Pattern 4	238	47.6
Pattern 5	110	22
Total	500	100
Combined grade
Grade	Frequency	Percent
Pattern 2+Pattern 4	1	0.2
Pattern 3+Pattern 3	44	8.8
Pattern 3+Pattern 4	149	29.8
Pattern 3+Pattern 5	7	1.4
Pattern 4+Pattern 3	101	20.2
Pattern 4+Pattern 4	50	10
Pattern 4+Pattern 5	99	19.8
Pattern 5+Pattern 3	7	1.4
Pattern 5+Pattern 4	38	7.6
Pattern 5+Pattern 5	4	0.8
Total	500	100
Gleason Score
Score	Frequency	Percent
6	45	9
7	250	50
8	64	12.8
9	137	27.4
10	4	0.8
Total	500	100
Prognostic Grade Group
Group	Frequency	Percent
Grade group 1	44	8.8
Grade group 2	156	31.2
Grade group 3	101	20.2
Grade group 4	51	10.2
Grade group 5	148	29.6
Total	500	100
Prognostic Grade Group 1
Group	Frequency	Percent
Good prognostic group	200	40
Poor prognostic group	300	60
Total	500	100
Progression-free survival status at 60 months
	Frequency	Percent
Censored	402	82.5462
Progressed	85	17.4538
Total	487	100
Progression-free survival status at 120 months
	Frequency	Percent
Censored	396	81.3142
Progressed	91	18.6858
Total	487	100
Disease-specific survival status at 60 months
	Frequency	Percent
Censored	483	99.3827
Progressed	3	0.617284
Total	486	100
Disease-specific survival status at 120 months
	Frequency	Percent
Censored	481	98.9712
Progressed	5	1.02881
Total	486	100
Overall survival status at 60 months
Status	Frequency	Percent
Alive	492	98.4
Dead	6	1.2
LTFU	2	0.4
Total	500	100
Overall survival status at 120 months
Status	Frequency	Percent
Alive	488	97.6
Dead	10	2
LTFU	2	0.4
Total	500	100

## Sheet: Genes from altered breakpoints
GENE STABLE ID	GENE NAMES	CHROMOSOME	START	END	STRAND	KARYOTYPE BAND
ENSG00000144619	CNTN4	3	2098813	3057959	1	p26.3	3p26.3		ST6GALNAC3
ENSG00000186001	LRCH3	3	197791226	197888436	1	q29	3q29		ST6GALNAC5
ENSG00000164588	HCN1	5	45254948	45696498	-1	p12	5p12		PIGK
ENSG00000250017	AC117529.1	5	45574590	45576612	1	p12	5p12		AK5
ENSG00000250122	AC122694.1	5	45890216	45895970	1	p12	5p12		ZZZ3
ENSG00000250422	AC117529.2	5	45557919	45559986	1	p12	5p12		USP33
ENSG00000151883	PARP8	5	50665899	50846519	1	q11.1	5q11.1		FAM73A
ENSG00000170571	EMB	5	50396192	50443248	-1	q11.1	5q11.1		NEXN
ENSG00000213956	AC112187.1	5	50633124	50633602	1	q11.1	5q11.1		FUBP1
ENSG00000271455	AC112187.2	5	50603229	50603511	1	q11.1	5q11.1		DNAJB4
ENSG00000271752	AC112187.3	5	50662859	50663266	-1	q11.1	5q11.1		GIPC2
ENSG00000289056		5	50667071	50667836	-1	q11.1	5q11.1		PTGFR
ENSG00000188191	PRKAR1B	7	549197	727650	-1	p22.3	7p22.3		IFI44L
ENSG00000155093	PTPRN2	7	157539056	158587823	-1	q36.3	7q36.3		IFI44
ENSG00000232715	LINC01022	7	158590629	158591120	1	q36.3	7q36.3		ELTD1
ENSG00000265598	MIR5707	7	158591616	158591696	1	q36.3	7q36.3		IRF2BP2
ENSG00000188877	POTEA	8	43292483	43363518	1	p11.1	8p11.1		TOMM20
ENSG00000201329	U3	8	43378297	43378510	1	p11.1	8p11.1		RBM34
ENSG00000234713	AC022616.1	8	43276270	43276823	-1	p11.1	8p11.1		ARID4B
ENSG00000238509	RNU6-104P	8	43303376	43303482	1	p11.1	8p11.1		GGPS1
ENSG00000250637	AC134698.1	8	43442902	43452912	1	p11.1	8p11.1		TBCE
ENSG00000253186	AC022616.2	8	43253732	43254089	1	p11.1	8p11.1		ACMSD
ENSG00000253195	AC134698.2	8	43542076	43544057	1	p11.1	8p11.1		CCNT2
ENSG00000253198	AC139365.1	8	43674270	43674591	-1	p11.1	8p11.1		MAP3K19
ENSG00000253312	AC022616.3	8	43251711	43251858	1	p11.1	8p11.1		RAB3GAP1
ENSG00000253319	AC134698.3	8	43511820	43512033	-1	p11.1	8p11.1		ZRANB3
ENSG00000253418	SNX18P27	8	43513643	43514421	1	p11.1	8p11.1		R3HDM1
ENSG00000253606	AFG3L2P1	8	43270198	43271960	-1	p11.1	8p11.1		UBXN4
ENSG00000253611	VN1R46P	8	43219960	43220809	-1	p11.1	8p11.1		LCT
ENSG00000253707	AC022616.4	8	43284626	43284806	-1	p11.1	8p11.1		MCM6
ENSG00000253748	CYP4F44P	8	43539973	43540927	1	p11.1	8p11.1		DARS
ENSG00000253845	AC139365.2	8	43672823	43673075	1	p11.1	8p11.1		CXCR4
ENSG00000253884	AC022616.5	8	43246755	43246935	-1	p11.1	8p11.1		RYBP
ENSG00000254069	AC134698.4	8	43493937	43494762	1	p11.1	8p11.1		ZCCHC4
ENSG00000254145	AC134698.5	8	43539137	43539472	1	p11.1	8p11.1		ANAPC4
ENSG00000254342	AC022616.6	8	43372559	43372677	1	p11.1	8p11.1		SLC34A2
ENSG00000255166	AC022616.7	8	43247191	43247410	1	p11.1	8p11.1		SEL1L3
ENSG00000255497	AC022616.8	8	43313948	43314200	1	p11.1	8p11.1		SMIM20
ENSG00000165102	HGSNAT	8	43140464	43202855	1	p11.21	8p11.21		RBPJ
ENSG00000168522	FNTA	8	43034194	43085788	1	p11.21	8p11.21		CCKAR
ENSG00000185900	POMK	8	43093498	43131180	1	p11.21	8p11.21		TBC1D19
ENSG00000254198	AC113191.1	8	43125995	43126397	-1	p11.21	8p11.21		STIM2
ENSG00000104714	ERICH1	8	614746	738106	-1	p23.3	8p23.3		RP11-180C1.1
ENSG00000198010	DLGAP2	8	737628	1708476	1	p23.3	8p23.3		SMARCAD1
ENSG00000254207	AC100797.1	8	725188	725877	-1	p23.3	8p23.3		ADAD1
ENSG00000282375	AC100797.4	8	738548	740374	1	p23.3	8p23.3		IL2
ENSG00000253425	HSPA8P13	8	46549089	46550802	1	q11.1	8q11.1		IL21
ENSG00000276685	AC118650.1	8	46028804	46028892	-1	q11.1	8q11.1		BBS12
ENSG00000179832	MROH1	8	144148016	144261927	1	q24.3	8q24.3		FGF2
ENSG00000227473	TSSK5P	8	144141214	144143664	-1	q24.3	8q24.3		NUDT6
ENSG00000235173	HGH1	8	144137774	144140851	1	q24.3	8q24.3		SPATA5
ENSG00000148408	CACNA1B	9	137877782	138124624	1	q34.3	9q34.3		SPRY1
ENSG00000181090	EHMT1	9	137618992	137870016	1	q34.3	9q34.3		TMEM155
ENSG00000203987	AL772363.1	9	137867925	137892570	-1	q34.3	9q34.3		AC079341.1
ENSG00000207693	MIR602	9	137838419	137838516	1	q34.3	9q34.3		EXOSC9
ENSG00000151240	DIP2C	10	274190	689668	-1	p15.3	10p15.3		CCNA2
ENSG00000148824	MTG1	10	133394094	133422520	1	q26.3	10q26.3		BBS7
ENSG00000254536	AL360181.3	10	133380017	133420271	1	q26.3	10q26.3		TRPC3
ENSG00000060237	WNK1	12	752579	911452	1	p13.33	12p13.33		KIAA1109
ENSG00000221439	RNU4ATAC16P	12	781133	781258	1	p13.33	12p13.33		VEGFC
ENSG00000285704	AC004765.1	12	865288	867139	-1	p13.33	12p13.33		RP11-487E13.1
ENSG00000283347	AL160396.1	13	114175485	114215835	-1	q34	13q34		NEIL3
ENSG00000283361	CFAP97D2	13	114154691	114223085	1	q34	13q34		AGA
ENSG00000214581	ZNF971P	16	35446898	35449411	-1	p11.1	16p11.1		LINC01098
ENSG00000222207	RNA5SP407	16	35734639	35734748	1	p11.1	16p11.1		SLC30A5
ENSG00000251717	RNA5SP419	16	35753796	35753930	1	p11.1	16p11.1		CCNB1
ENSG00000251760	RNA5SP418	16	35752826	35752942	1	p11.1	16p11.1		CENPH
ENSG00000251915	RNA5SP406	16	35734393	35734504	1	p11.1	16p11.1		MRPS36
ENSG00000251924	RNA5SP408	16	35735372	35735471	1	p11.1	16p11.1		CDK7
ENSG00000252094	RNA5SP410	16	35745989	35746094	1	p11.1	16p11.1		CCDC125
ENSG00000252182	RNA5SP413	16	35747032	35747140	1	p11.1	16p11.1		TAF9
ENSG00000252268	RNA5SP417	16	35751828	35751935	1	p11.1	16p11.1		RAD17
ENSG00000252587	RNA5SP422	16	35754923	35755033	1	p11.1	16p11.1		MARVELD2
ENSG00000252624	RNA5SP409	16	35735625	35735733	1	p11.1	16p11.1		OCLN
ENSG00000252647	RNA5SP416	16	35751574	35751684	1	p11.1	16p11.1		GTF2H2C
ENSG00000252673	RNA5SP421	16	35754555	35754688	1	p11.1	16p11.1		SERF1B
ENSG00000252806	RNA5SP420	16	35754046	35754182	1	p11.1	16p11.1		SMN2
ENSG00000252936	RNA5SP423	16	35755177	35755285	1	p11.1	16p11.1		SERF1A
ENSG00000253055	RNA5SP415	16	35750061	35750175	1	p11.1	16p11.1		SMN1
ENSG00000259791	AC092325.1	16	35640029	35640582	1	p11.1	16p11.1		NAIP
ENSG00000259836	AGGF1P6	16	35489237	35490212	1	p11.1	16p11.1		GTF2H2
ENSG00000259841	LINC01566	16	35363412	35390584	1	p11.1	16p11.1		BDP1
ENSG00000259996	RARRES2P8	16	35543279	35543645	-1	p11.1	16p11.1		MCCC2
ENSG00000260134	C1QL1P1	16	35574834	35575494	1	p11.1	16p11.1		CARTPT
ENSG00000260153	RARRES2P10	16	35485766	35486225	-1	p11.1	16p11.1		MAP1B
ENSG00000260291	FRG2GP	16	35384144	35385086	-1	p11.1	16p11.1		MRPS27
ENSG00000260341	C2orf69P2	16	35492324	35493446	1	p11.1	16p11.1		PTCD2
ENSG00000260427	AGGF1P9	16	35347385	35348297	1	p11.1	16p11.1		ZNF366
ENSG00000260480	C2orf69P4	16	35352482	35353022	1	p11.1	16p11.1		CHD1
ENSG00000260522	AC106785.1	16	35722268	35722529	-1	p11.1	16p11.1		FAM174A
ENSG00000260598	FRG2IP	16	35405747	35407349	-1	p11.1	16p11.1		ST8SIA4
ENSG00000260611	AC106785.2	16	35785569	35786887	-1	p11.1	16p11.1		DSP
ENSG00000260680	AGGF1P5	16	35420291	35421209	1	p11.1	16p11.1		SNRNP48
ENSG00000260746	KIF18BP1	16	35636687	35645180	-1	p11.1	16p11.1		RREB1
ENSG00000260812	RARRES2P7	16	35414279	35414747	-1	p11.1	16p11.1		SSR1
ENSG00000260846	FRG2HP	16	35335277	35336889	-1	p11.1	16p11.1		CAGE1
ENSG00000260857	AC018558.1	16	35504370	35506567	-1	p11.1	16p11.1		RIOK1
ENSG00000260994	AGGF1P7	16	35547917	35548829	1	p11.1	16p11.1		ZNF292
ENSG00000261046	C2orf69P1	16	35552909	35554001	1	p11.1	16p11.1		GJB7
ENSG00000261084	PPP1R1AP2	16	35912120	35912516	1	p11.1	16p11.1		SMIM8
ENSG00000261122	LINC02167	16	35743268	35756515	1	p11.1	16p11.1		RP1-102H19.8
ENSG00000261299	C2orf69P3	16	35425364	35426483	1	p11.1	16p11.1		C6orf163
ENSG00000261350	AC018558.2	16	35491174	35492395	-1	p11.1	16p11.1		PDE10A
ENSG00000261445	AC018558.3	16	35493754	35496457	-1	p11.1	16p11.1		SPAM1
ENSG00000261486	RARRES2P9	16	35344091	35344559	-1	p11.1	16p11.1		TMEM229A
ENSG00000261515	VN1R70P	16	35836886	35837732	1	p11.1	16p11.1		TNFRSF10B
ENSG00000261620	HMGN2P41	16	35802869	35803280	-1	p11.1	16p11.1		TNFRSF10C
ENSG00000261689	AGGF1P4	16	35389203	35390003	-1	p11.1	16p11.1		TNFRSF10D
ENSG00000261711	FRG2DP	16	35477414	35480481	-1	p11.1	16p11.1		TNFRSF10A
ENSG00000261782	AC116553.1	16	35879036	35879498	-1	p11.1	16p11.1		CHMP7
ENSG00000269622	TP53TG3HP	16	35506592	35507170	-1	p11.1	16p11.1		R3HCC1
ENSG00000274228	RNA5SP414	16	35748520	35748655	1	p11.1	16p11.1		LOXL2
ENSG00000276599	RNA5SP411	16	35746523	35746636	1	p11.1	16p11.1		ENTPD4
ENSG00000277004	RNA5SP412	16	35746772	35746894	1	p11.1	16p11.1		SLC25A37
ENSG00000278681	AC018558.4	16	35435303	35436341	-1	p11.1	16p11.1		AC051642.1
ENSG00000279666	AC116553.2	16	35903117	35904916	1	p11.1	16p11.1		FP15737
ENSG00000282946	AC018558.5	16	35528367	35529318	-1	p11.1	16p11.1		NKX3-1
ENSG00000287163	AC018558.6	16	35450898	35452987	1	p11.1	16p11.1		NKX2-6
ENSG00000287448	AC018558.7	16	35499494	35522465	1	p11.1	16p11.1		STC1
ENSG00000179755	AC135776.1	16	35021749	35024229	1	p11.2	16p11.2		ADAM28
ENSG00000185947	ZNF267	16	31873807	31917357	1	p11.2	16p11.2		ADAMDEC1
ENSG00000197476	AC034105.1	16	31962063	31962381	1	p11.2	16p11.2		NFIB
ENSG00000198555	AC133561.1	16	33976039	33987630	1	p11.2	16p11.2		ZDHHC21
ENSG00000200434	RNA5-8SP2	16	34162959	34163110	1	p11.2	16p11.2		CER1
ENSG00000205452	AC140658.1	16	33964547	33976346	-1	p11.2	16p11.2		FREM1
ENSG00000214614	AC142086.1	16	32882586	32888874	1	p11.2	16p11.2		PTEN
ENSG00000214617	SLC6A10P	16	32877469	32885501	-1	p11.2	16p11.2		TCP11L1
ENSG00000216671	CCNYL3	16	35040164	35084313	1	p11.2	16p11.2		CSTF3
ENSG00000223931	AC142381.1	16	32051825	32052280	1	p11.2	16p11.2		HIPK3
ENSG00000230267	HERC2P4	16	32103245	32188107	-1	p11.2	16p11.2		KIAA1549L
ENSG00000256642	LINC00273	16	34158585	34160036	-1	p11.2	16p11.2		C11orf91
ENSG00000259303	IGHV2OR16-5	16	32847713	32848156	1	p11.2	16p11.2		CD59
ENSG00000259680	AC136428.1	16	33844784	33845229	-1	p11.2	16p11.2		FBXO3
ENSG00000259822	AC140878.1	16	32278866	32279115	1	p11.2	16p11.2		LMO2
ENSG00000259842	IGHV3OR16-16	16	33949976	33950420	-1	p11.2	16p11.2		AC132216.1
ENSG00000259874	AC034105.2	16	31870887	31871124	-1	p11.2	16p11.2		CAPRIN1
ENSG00000259882	AC142384.1	16	33577502	33622547	1	p11.2	16p11.2		NAT10
ENSG00000259897	FRG2JP	16	35245916	35247534	-1	p11.2	16p11.2		ABTB2
ENSG00000259934	AC142086.2	16	32845964	32846180	-1	p11.2	16p11.2		CAT
ENSG00000259950	AC034105.3	16	31894542	31894983	-1	p11.2	16p11.2		ELF5
ENSG00000259966	AC137800.1	16	32602575	32615639	1	p11.2	16p11.2		EHF
ENSG00000259979	VN1R68P	16	35118238	35118956	-1	p11.2	16p11.2		APIP
ENSG00000259987	DUX4L46	16	34141256	34142006	-1	p11.2	16p11.2		PDHX
ENSG00000259990	AC133561.2	16	34013394	34013830	-1	p11.2	16p11.2		AL356215.1
ENSG00000260047	BCAP31P2	16	32869985	32873128	1	p11.2	16p11.2		CD44
ENSG00000260048	IGHV1OR16-3	16	32059084	32059372	1	p11.2	16p11.2		SLC1A2
ENSG00000260073	AC023824.1	16	35192687	35195661	-1	p11.2	16p11.2		PAMR1
ENSG00000260087	PCMTD1P2	16	34139189	34139543	1	p11.2	16p11.2		FJX1
ENSG00000260158	AC137761.1	16	32809556	32824645	1	p11.2	16p11.2		TRIM44
ENSG00000260207	DUX4L47	16	34142456	34142849	1	p11.2	16p11.2		LDLRAD3
ENSG00000260218	AC034105.4	16	31963803	31964079	1	p11.2	16p11.2		HTR3A
ENSG00000260307	PABPC1P13	16	32439069	32441159	-1	p11.2	16p11.2		ZBTB16
ENSG00000260308	AC136428.2	16	33771035	33771248	1	p11.2	16p11.2		NNMT
ENSG00000260311	AC138907.1	16	32663925	32666533	1	p11.2	16p11.2		C11orf71
ENSG00000260312	AC140658.2	16	33857935	33858864	-1	p11.2	16p11.2		RBM7
ENSG00000260327	ACTR3BP3	16	32379071	32380049	-1	p11.2	16p11.2		RP11-212D19.4
ENSG00000260344	AC133485.1	16	32213380	32213503	-1	p11.2	16p11.2		REXO2
ENSG00000260402	AC133485.2	16	32262827	32265514	-1	p11.2	16p11.2		NXPE1
ENSG00000260414	AC138869.1	16	33154352	33154475	-1	p11.2	16p11.2		NXPE4
ENSG00000260419	AC138869.2	16	33191561	33195354	-1	p11.2	16p11.2		NXPE2
ENSG00000260516	AC133548.1	16	32356981	32363695	-1	p11.2	16p11.2		CDKN1B
ENSG00000260518	BMS1P8	16	33687025	33707213	-1	p11.2	16p11.2		STX2
ENSG00000260525	AC140658.3	16	33875039	33875468	-1	p11.2	16p11.2		RAN
ENSG00000260540	ABHD17AP8	16	32199902	32202822	1	p11.2	16p11.2		GPR133
ENSG00000260575	AC133485.3	16	32250620	32254422	-1	p11.2	16p11.2		AC078925.1
ENSG00000260584	AC142381.2	16	32116700	32116997	1	p11.2	16p11.2		AC092850.1
ENSG00000260590	AC023824.2	16	35193335	35193734	1	p11.2	16p11.2		SFSWAP
ENSG00000260626	AC136944.1	16	33533816	33534976	-1	p11.2	16p11.2		MMP17
ENSG00000260628	AC142381.3	16	31975803	32004957	1	p11.2	16p11.2		ULK1
ENSG00000260644	HERC2P5	16	32741314	32776196	1	p11.2	16p11.2		PUS1
ENSG00000260649	AC133485.4	16	32189262	32189481	1	p11.2	16p11.2		EP400
ENSG00000260662	AC138915.1	16	32460266	32460362	-1	p11.2	16p11.2		EP400NL
ENSG00000260724	VN1R69P	16	35134514	35135075	1	p11.2	16p11.2		DDX51
ENSG00000260781	ARHGAP23P1	16	33907419	33937167	-1	p11.2	16p11.2		NOC4L
ENSG00000260809	VPS35P1	16	35090501	35104834	1	p11.2	16p11.2		GALNT9
ENSG00000260827	AC138869.3	16	33203773	33206462	-1	p11.2	16p11.2		MUC8
ENSG00000260845	AC138907.2	16	32735909	32741094	-1	p11.2	16p11.2		FBRSL1
ENSG00000260847	AC133485.5	16	32188333	32193530	1	p11.2	16p11.2		COG3
ENSG00000260854	LINC02184	16	34978744	34979844	-1	p11.2	16p11.2		FAM194B
ENSG00000260864	ABHD17AP7	16	32726615	32729537	-1	p11.2	16p11.2		SPERT
ENSG00000260866	AC138915.2	16	32388135	32436203	1	p11.2	16p11.2		SIAH3
ENSG00000260958	AC023824.3	16	35207884	35284146	1	p11.2	16p11.2		ZC3H13
ENSG00000260967	RARRES2P5	16	35221583	35222048	-1	p11.2	16p11.2		CPB2
ENSG00000260974	AC138907.3	16	32675037	32678831	1	p11.2	16p11.2		LCP1
ENSG00000260984	FGFR3P5	16	35232412	35235984	-1	p11.2	16p11.2		RAD51B
ENSG00000261009	AC141257.1	16	33370473	33372915	-1	p11.2	16p11.2		CLMN
ENSG00000261010	RARRES2P6	16	35255192	35255633	-1	p11.2	16p11.2		DICER1
ENSG00000261053	NAMPTP3	16	35085896	35086119	1	p11.2	16p11.2		TCF12
ENSG00000261108	AC138907.4	16	32739627	32740166	-1	p11.2	16p11.2		CGNL1
ENSG00000261111	AC133569.1	16	32635673	32636045	-1	p11.2	16p11.2		GCOM1
ENSG00000261127	AC133548.2	16	32289547	32310555	-1	p11.2	16p11.2		MYZAP
ENSG00000261153	AC136428.3	16	33808778	33810767	1	p11.2	16p11.2		POLR2M
ENSG00000261197	AC133561.3	16	34051140	34051363	1	p11.2	16p11.2		ALDH1A2
ENSG00000261200	AC136944.2	16	33541842	33545812	-1	p11.2	16p11.2		AQP9
ENSG00000261217	BCAP31P1	16	33988406	33991551	-1	p11.2	16p11.2		KCTD11
ENSG00000261233	ABCD1P3	16	32475051	32478250	-1	p11.2	16p11.2		TMEM95
ENSG00000261263	AC138907.5	16	32650195	32650910	-1	p11.2	16p11.2		TNK1
ENSG00000261274	TP53TG3GP	16	35207903	35208236	-1	p11.2	16p11.2		TMEM256-PLSCR3
ENSG00000261284	RBM22P13	16	31863633	31864876	1	p11.2	16p11.2		C17orf61-PLSCR3
ENSG00000261289	AC034105.5	16	31952160	31952473	1	p11.2	16p11.2		TMEM256
ENSG00000261391	AC138907.6	16	32715931	32716056	1	p11.2	16p11.2		NLGN2
ENSG00000261398	AC023824.4	16	35195779	35197544	1	p11.2	16p11.2		SPEM1
ENSG00000261405	AC136944.3	16	33562649	33570935	-1	p11.2	16p11.2		C17orf74
ENSG00000261440	DUX4L45	16	34135736	34136792	-1	p11.2	16p11.2		TMEM102
ENSG00000261461	UBE2MP1	16	35169692	35170241	-1	p11.2	16p11.2		FGF11
ENSG00000261466	AC136944.4	16	33548297	33554408	-1	p11.2	16p11.2		CHRNB1
ENSG00000261507	AC141257.2	16	33206431	33330342	-1	p11.2	16p11.2		ZBTB4
ENSG00000261536	ABHD17AP9	16	33140850	33143797	1	p11.2	16p11.2		SLC35G6
ENSG00000261541	AC138915.3	16	32454612	32458758	-1	p11.2	16p11.2		POLR2A
ENSG00000261566	AC135776.2	16	35022851	35024250	-1	p11.2	16p11.2		TNFSF12
ENSG00000261569	AC138907.7	16	32649193	32663956	1	p11.2	16p11.2		TNFSF12-TNFSF13
ENSG00000261580	ENPP7P13	16	33769421	33769679	1	p11.2	16p11.2		TNFSF13
ENSG00000261607	AC140658.4	16	33948278	33948548	-1	p11.2	16p11.2		SENP3
ENSG00000261608	SLC25A1P4	16	35173316	35174093	1	p11.2	16p11.2		EIF4A1
ENSG00000261704	IGHV1OR16-1	16	32034853	32035326	1	p11.2	16p11.2		CD68
ENSG00000261719	AC137761.2	16	32811029	32811251	-1	p11.2	16p11.2		MPDU1
ENSG00000261727	AC142381.4	16	32008438	32084785	-1	p11.2	16p11.2		SOX15
ENSG00000261752	AGGF1P8	16	35258630	35259629	1	p11.2	16p11.2		FXR2
ENSG00000261800	AC023824.5	16	35143722	35146129	1	p11.2	16p11.2		AC007421.1
ENSG00000261834	IGHV3OR16-15	16	32903442	32903894	1	p11.2	16p11.2		SHBG
ENSG00000262090	AC136944.5	16	33495943	33496093	-1	p11.2	16p11.2		SAT2
ENSG00000262187	AC137800.2	16	32618733	32622184	1	p11.2	16p11.2		ATP1B2
ENSG00000262561	AC136932.1	16	34120470	34120677	1	p11.2	16p11.2		TP53
ENSG00000262885	AC135776.3	16	35023339	35023765	1	p11.2	16p11.2		WRAP53
ENSG00000270318	IGHV3OR16-11	16	33858896	33859352	-1	p11.2	16p11.2		EFNB3
ENSG00000270401	AC140658.5	16	33965655	33966091	-1	p11.2	16p11.2		DNAH2
ENSG00000270467	IGHV3OR16-12	16	33802764	33803217	1	p11.2	16p11.2		KDM6B
ENSG00000270472	IGHV3OR16-9	16	32066065	32066358	1	p11.2	16p11.2		TMEM88
ENSG00000270864	IGHV3OR16-6	16	32915074	32915536	1	p11.2	16p11.2		LSMD1
ENSG00000270924	AC140658.6	16	33848476	33848644	-1	p11.2	16p11.2		CYB5D1
ENSG00000271178	IGHV3OR16-13	16	33827214	33827661	1	p11.2	16p11.2		UBTF
ENSG00000271620	IGHV3OR16-7	16	33938337	33938799	-1	p11.2	16p11.2		SLC4A1
ENSG00000271691	AC140658.7	16	33851785	33852069	-1	p11.2	16p11.2		AC003102.1
ENSG00000278138	CLUHP11	16	35068211	35085060	1	p11.2	16p11.2		AC003043.1
ENSG00000278950	AC138907.8	16	32781883	32784138	1	p11.2	16p11.2		METTL4
ENSG00000279165	AC135776.4	16	34941977	34943880	1	p11.2	16p11.2		NDC80
ENSG00000279780	AC138907.9	16	32786394	32787379	1	p11.2	16p11.2		SMCHD1
ENSG00000279795	AC138907.10	16	32787962	32788944	1	p11.2	16p11.2		EMILIN2
ENSG00000279800	BCLAF1P2	16	34266041	34268649	-1	p11.2	16p11.2		LPIN2
ENSG00000279997	AC133485.6	16	32185624	32186311	1	p11.2	16p11.2		MYOM1
ENSG00000280180	AC023824.6	16	35148636	35154366	1	p11.2	16p11.2		MYL12A
ENSG00000282924	AC136428.4	16	33723356	33763773	-1	p11.2	16p11.2		MYL12B
ENSG00000282927	AC136944.6	16	33484887	33485131	1	p11.2	16p11.2		TGIF1
ENSG00000282973	AC141257.3	16	33345182	33345396	1	p11.2	16p11.2		DLGAP1
ENSG00000283065	AC133561.4	16	34015260	34015477	1	p11.2	16p11.2		SETBP1
ENSG00000283110	AC141257.4	16	33386105	33386349	1	p11.2	16p11.2		SLC14A2
ENSG00000284209	FP325313.1	16	34351499	34381110	-1	p11.2	16p11.2		ZNF407
ENSG00000286473	AC133485.7	16	32126432	32132724	1	p11.2	16p11.2		ZADH2
ENSG00000286968	FP325313.2	16	34446566	34448866	1	p11.2	16p11.2		TSHZ1
ENSG00000287353	AC135776.5	16	34962970	34965270	1	p11.2	16p11.2		RP11-321M21.3
ENSG00000288300	FP325313.3	16	34387599	34389827	-1	p11.2	16p11.2		SMIM21
ENSG00000289734		16	32600299	32615571	1	p11.2	16p11.2		RP11-94B19.4
ENSG00000261239	ANKRD26P1	16	46469341	46569097	-1	q11.2	16q11.2		ZNF516
ENSG00000167522	ANKRD11	16	89267630	89490561	-1	q24.3	16q24.3		RP11-17M16.1
ENSG00000288715		16	89317046	89418292	-1	q24.3	16q24.3		LINC00908
ENSG00000159842	ABR	17	1003519	1229738	-1	p13.3	17p13.3		RP11-162A12.2
ENSG00000275997	AC016292.2	17	1155966	1156175	1	p13.3	17p13.3		ZNF236
ENSG00000158270	COLEC12	18	316737	500722	-1	p11.32	18p11.32		MBP
ENSG00000166377	ATP9B	18	79069285	79378287	1	q23	18q23		GALR1
ENSG00000215559	ANKRD20A11P	21	13909574	13980437	-1	q11.2	21q11.2		ZNF254
ENSG00000160294	MCM3AP	21	46235133	46286297	-1	q22.3	21q22.3		ZNF576
ENSG00000215424	MCM3AP-AS1	21	46229196	46259390	1	q22.3	21q22.3		SRRM5
ENSG00000228137	AP001469.2	21	46246890	46247682	1	q22.3	21q22.3		ZNF428
ENSG00000239415	AP001469.3	21	46251549	46254133	-1	q22.3	21q22.3		CADM4
									PLAUR
									DEFB125
									DEFB126
									DEFB127
									DEFB128
									DEFB129
									DEFB132
									C20orf96
									ZCCHC3
									SOX12
									NRSN2
									TRIB3
									RBCK1
									TBC1D20
									CSNK2A1
									TCF15
									SRXN1
									RP5-850E9.3
									SCRT2
									SLC52A3
									FAM110A
									ANGPT4
									RSPO4
									PSMF1
									TMEM74B
									C20orf202
									RAD21L1
									SNPH
									SDCBP2
									AL136531.1
									FKBP1A
									ISM1
									TASP1
									ETS2
									TMPRSS2
									ZNRF3
									C22orf31
									KREMEN1
									EMID1
									RHBDD3
									EWSR1
									GAS2L1
									RASL10A
									AP1B1
									RFPL1
									NEFH
									THOC5
									NIPSNAP1
									TRMU
									CELSR1
									SHE
									TDRD10
									UBE2Q1
									CHRNB2
									ADAR
									AL606500.1
									KCNN3
									PMVK
									PBXIP1
									PYGO2
									SHC1
									CKS1B
									FLAD1
									LENEP
									ZBTB7B
									DCST2
									DCST1
									KIAA1614
									AL162431.1
									STX6
									MR1
									IER5
									CACNA1E
									ZNF648
									GLUL
									TEDDM1
									RGSL1
									RNASEL
									RGS16
									RGS8
									NPL
									DHX9
									SHCBP1L
									LAMC1
									LAMC2
									NMNAT2
									SMG7
									NCF2
									ARPC5
									RGL1
									APOBEC4
									COLGALT2
									TSEN15
									C1orf21
									EDEM3
									FAM129A
									RNF2
									TRMT1L
									SWT1
									IVNS1ABP
									HMCN1
									FMN2
									AL646016.1
									GREM2
									RGS7
									FH
									KMO
									OPN3
									CHML
									WDR64
									EXO1
									MAP1LC3C
									PLD5
									CEP170
									AC092782.1
									SDCCAG8
									AKT3
									B3GALT1
									STK39
									ASTE1
									NEK11
									NUDT16
									MRPL3
									IFT122
									CPNE4
									ACPP
									DNAJC13
									ACAD11
									NPHP3
									RHO
									H1FOO
									PLXND1
									ACKR4
									UBA5
									TMCC1
									TRH
									COL6A5
									COL6A6
									PIK3R4
									ATP2C1
									SRD5A1
									PAPD7
									ADCY2
									EGFR
									LANCL2
									VOPP1
									SPIDR
									CEBPD
									PRKDC
									MCM4
									UBE2V2
									ASTN2
									PCDH15
									MTRNR2L5
									ZWINT
									IPMK
									CISD1
									UBE2D1
									TFAM
									BICC1
									PHYHIPL
									FAM13C
									SLC16A9
									CCDC6
									C10orf40
									ANK3
									CDK1
									RHOBTB1
									TMEM26
									C10orf107
									ARID5B
									RTKN2
									ZNF365
									ADO
									EGR2
									NRBF2
									JMJD1C
									REEP3
									TPBGL
									ARRB1
									RPS3
									KLHL35
									GDPD5
									SERPINH1
									MAP6
									MOGAT2
									DGAT2
									FAT3
									MTNR1B
									TUBA3C
									RP11-408E5.4
									TPTE2
									MPHOSPH8
									PSPC1
									AL354808.2
									ZMYM5
									ZMYM2
									GJA3
									GJB2
									GJB6
									FAM155A
									LIG4
									ABHD13
									TNFSF13B
									MYO16
									IRS2
									COL4A1
									COL4A2
									RAB20
									CARKD
									CARS2
									ING1
									LINC00346
									ANKRD10
									ARHGEF7
									TEX29
									RP11-65D24.2
									MIPOL1
									FOXA1
									SMIM22
									ROGDI
									GLYR1
									UBN1
									PPL
									SEC14L5
									NAGPA
									ALG1
									C16orf89
									FAM86A
									ERCC4
									MKL2
									PARN
									AC092291.2
									BFAR
									PLA2G10
									NPIPA3
									NPIPA2
									NOMO1
									NPIPA1
									PDXDC1
									NTAN1
									YPEL2
									DHX40

## Sheet: Recurrent Breakpoints
CHROMOSOME	START	END	KARYOTYPE BAND	REPRESENTATIVE MARKERS	NUMBER OF CASES
3	2170634	2223800	3p26.3	CNTN4	402
3	197808088	197812401	3q29	LRCH3	34
5	45383300	50828231	5p12-5q11.1	HCN1	194
5	50828231	50839150	5q11.1	PARP8	346
7	664936	692024	7p22.3	PRKAR1B	354
7	158553077	158592540	7q36.3	PTPRN2	38
8	667625	755129	8p23.3	ERICH1	402
8	43080575	46547532	8p11.1-8p11.21	FNTA	402
8	46547532	46549323	8p11.1	POTEA	43
8	144123152	144182542	8q24.3	MROH1	94
9	789794	792632	9p24.3	No gene identified from ENSEMBL search	292
9	137813437	138044505	9q34.3	MIR602	28
10	366509	369300	10p15.3	DIP2C	346
10	133392850	133411599	10q26.3	MTG1	27
12	780472	900291	12p13.33	WNK1	363
13	18874255	18876765	13q34	No gene identified from ENSEMBL search	349
13	114212998	114226675	13q34	Identified genes not captured in cbioportal gene copy number data	42
16	31841585	46470502	16p11.1-16p11.2	Identified genes not captured in cbioportal gene copy number data	124
16	46470502	46482583	16p11.2	ZNF267	310
16	89313528	89317317	16q24.3	ANKRD11	125
17	1074619	1176906	17p13.3	ABR	303
18	326691	367725	18p11.32	COLEC12	283
18	79347934	79349796	18q23	ATP9B	81
21	13974127	13975300	21q22.3	ANKRD20A11P	282
21	46240226	46262057	21q22.3	MCM3AP-AS1	26

## Sheet: All Genetic Markers
GENETIC MARKERS	CHROMOSOMAL REGION	RETRIEVED FROM
ABR	17p13.3	BIOINFORMATIC ANALYSIS
ANKRD11	16q24.3	BIOINFORMATIC ANALYSIS
ANKRD20A11P	21q11.2	BIOINFORMATIC ANALYSIS
AR	Xq12	LITERATURE SEARCH
ATP9B	18q23	BIOINFORMATIC ANALYSIS
BCL2	18q21.33	LITERATURE SEARCH
CCND1	11q13.3	LITERATURE SEARCH
CCNE1	19q12	LITERATURE SEARCH
CDKN1B	12p13.1	LITERATURE SEARCH
CDKN2A	9p21.3	LITERATURE SEARCH
CHD1	5q21.1	LITERATURE SEARCH
CLIC4	1p36.11	LITERATURE SEARCH
CLU	8p21.1	LITERATURE SEARCH
CNTN4	3p26.3	BIOINFORMATIC ANALYSIS
COLEC12	18p11.32	BIOINFORMATIC ANALYSIS
DIP2C	10p15.3	BIOINFORMATIC ANALYSIS
ERG	21q22.2	LITERATURE SEARCH
ERICH1	8p23.3	BIOINFORMATIC ANALYSIS
ETV4	17q21.31	LITERATURE SEARCH
ETV6	12p13.2	LITERATURE SEARCH
FGFR1	8p11.23	LITERATURE SEARCH
FNTA	8p11.21	BIOINFORMATIC ANALYSIS
FOXA1	14q21.1	LITERATURE SEARCH
FOXO3	6q21	LITERATURE SEARCH
HCN1	5p12	BIOINFORMATIC ANALYSIS
LRCH3	3q29	BIOINFORMATIC ANALYSIS
MCM3AP-AS1	21q22.3	BIOINFORMATIC ANALYSIS
MED12	Xq13.1	LITERATURE SEARCH
MIR602	9q34.3	BIOINFORMATIC ANALYSIS
MROH1	8q24.3	BIOINFORMATIC ANALYSIS
MTG1	10q26.3	BIOINFORMATIC ANALYSIS
MYC	8q24.21	LITERATURE SEARCH
NCOA2	8q13.3	LITERATURE SEARCH
NCOR1	17p11.2	LITERATURE SEARCH
NCOR2	12q24.31	LITERATURE SEARCH
NKX3-1	8p21.2	LITERATURE SEARCH
PARP8	5q11.1	BIOINFORMATIC ANALYSIS
PIK3CA	3q26.32	LITERATURE SEARCH
PMP22	17p12	LITERATURE SEARCH
POTEA	8p11.1	BIOINFORMATIC ANALYSIS
PRKAR1B	7p22.3	BIOINFORMATIC ANALYSIS
PTEN	10q23.31	LITERATURE SEARCH
PTPRN2	7q36.3	BIOINFORMATIC ANALYSIS
RB1	13q14.2	LITERATURE SEARCH
SPOP	17q21.33	LITERATURE SEARCH
SPP1	4q22.1	LITERATURE SEARCH
TMPRSS2	21q22.3	LITERATURE SEARCH
TP53	17p13.1	LITERATURE SEARCH
WNK1	12p13.33	BIOINFORMATIC ANALYSIS
ZBTB16	11q23.2	LITERATURE SEARCH
ZNF267	16p11.2	BIOINFORMATIC ANALYSIS
TMPRSS2-ERG		LITERATURE SEARCH

## Sheet: PCa Stage Odds Ratios
GENETIC MARKER		DISEASE STAGE				P VALUES	Q VALUES	ODDS RATIO	95% C.I. ODDS RATIO
		Localised disease	Advanced disease	Total
ABR alteration	No Alteration	167	221	388		5.39453e-06	2.34e-05	3.40045	1.96417	5.88701
	Alteration	18	81	99
	Total	185	302	487
ANKRD11 alteration	No Alteration	178	254	432		7.2298e-07	4.51152e-06	2.71175	1.81654	4.04814
	Alteration	7	48	55
	Total	185	302	487
ANKRD20A11P alteration	No alteration	178	254	432		4.16532e-05	0.000127553	4.8054	2.12538	10.8648
	Alteration	7	48	55
	Total	185	302	487
AR alteration	No alteration	180	260	440		4.81991e-05	0.0001446	5.81538	2.25692	14.9844
	Alteration	5	42	47
	Total	185	302	487
ATP9B alteration	No alteration	152	193	345		1.69198e-05	6.43024e-05	2.60135	1.66926	4.05391
	Alteration	33	109	142
	Total	185	302	487
BCL2 alteration	No alteration	153	193	346		1.69198e-05	6.43024e-05	2.70029	1.72601	4.22453
	Alteration	32	109	141
	Total	185	302	487
	No alteration	180	255	435				6.63529	2.58803	17.0118
CCND1 alteration	Alteration	5	47	52		8.18782e-06	3.36632e-05
	Total	185	302	487
CCNE1 alteration	No alteration	182	271	453		0.000280341	0.000607317	6.93973	2.09048	23.0377
	Alteration	3	31	34
	Total	185	302	487
CDKN1B alteration	No alteration	162	194	356		1.75081e-08	3.03333e-07	3.92111	2.3876	6.43958
	Alteration	23	108	131
	Total	185	302	487
CDKN2A alteration	No alteration	176	241	417		2.84756e-06	1.456e-05	4.94975	2.39407	10.2336
	Alteration	9	61	70
	Total	185	302	487
CHD1 alteration	No alteration	157	212	369		0.000246175	0.000556626	2.38039	1.48528	3.81495
	Alteration	28	90	118
	Total	185	302	487
CLIC4 alteration	No alteration	177	259	436		0.000524361	0.00106242	3.67326	1.68638	8.00107
	Alteration	8	43	51
	Total	185	302	487
CLU alteration	No alteration	114	91	205		8.40544e-12	3.276e-10	3.72295	2.5333	5.47128
	Alteration	71	211	282
	Total	185	302	487
CNTN4 alteration	No alteration	167	248	415		0.0139063	0.0193607	2.02016	1.14432	3.56637
	Alteration	18	54	72
	Total	185	302	487
COLEC12 alteration	No alteration	166	228	394		0.00010511	0.000271593	2.83564	1.64868	4.87716
	Alteration	19	74	93
	Total	185	302	487
DIP2C alteration	No alteration	175	249	424		0.000106234	0.000271593	3.7249	1.84446	7.52247
	Alteration	10	53	63
	Total	185	302	487
ERG alteration	No alteration	143	192	335		0.0015152	0.00278571	1.95064	1.28649	2.95767
	Alteration	42	110	152
	Total	185	302	487
ERICH1 alteration	No alteration	122	119	241		1.30009e-08	2.535e-07	2.97799	2.03297	4.36231
	Alteration	63	183	246
	Total	185	302	487
ETV4 alteration	No alteration	166	241	407		0.00410393	0.00652653	2.2114	1.27386	3.83897
	Alteration	19	61	80
	Total	185	302	487
ETV6 alteration	No alteration	163	201	364		1.07874e-07	1.2948e-06	3.72298	2.24617	6.17075
	Alteration	22	101	123
	Total	185	302	487
FGFR1 alteration	No alteration	121	132	253		3.29731e-06	1.56e-05	2.4349	1.66718	3.55615
	Alteration	64	170	234
	Total	185	302	487
FNTA alteration	No alteration	136	157	293		2.48022e-06	1.34483e-05	2.56337	1.72345	3.81262
	Alteration	49	145	194
	Total	185	302	487
FOXA1 alteration	No alteration	176	254	430		0.000238103	0.000546229	3.69554	1.76772	7.72576
	Alteration	9	48	57
	Total	185	302	487
FOXO3 alteration	No alteration	139	190	329		0.00517342	0.00787573	1.78124	1.18565	2.676
	Alteration	46	112	158
	Total	185	302	487
HCN1 alteration	No alteration	177	234	411		7.90731e-08	1.0283e-06	6.42949	3.01242	13.7226
	Alteration	8	68	76
	Total	185	302	487
LRCH3 alteration	No alteration	166	230	396		0.000192253	0.000454527	2.73501	1.58827	4.7097
	Alteration	19	72	91
	Total	185	302	487
MCM3APAS1 alteration	No alteration	177	254	431		0.000102508	0.000271017	4.1811	1.93072	9.05447
	Alteration	8	48	56
	Total	185	302	487
MED12 alteration	No alteration	180	265	445		0.000269077	0.000591262	5.02642	1.93836	13.0341
	Alteration	5	37	42
	Total	185	302	487
MIR602 alteration	No alteration	178	238	416		1.26639e-07	1.41069e-06	6.83794	3.06001	15.2801
	Alteration	7	64	71
	Total	185	302	487
MROH1 alteration	No alteration	154	185	339		3.05938e-07	2.17336e-06	3.14176	2.00336	4.92704
	Alteration	31	117	148
	Total	185	302	487
MTG1 alteration	No alteration	171	236	407		3.62844e-05	0.000115567	3.41586	1.85717	6.28272
	Alteration	14	66	80
	Total	185	302	487
MYC alteration	No alteration	152	179	331		1.48388e-07	1.54336e-06	3.16506	2.03663	4.91872
	Alteration	33	123	156
	Total	185	302	487
NCOA2 alteration	No alteration	153	179	332		7.13174e-08	1.01116e-06	3.28544	2.10582	5.12586
	Alteration	32	123	155
	Total	185	302	487
NCOR1 alteration	No alteration	167	225	392		2.02753e-05	7.54e-05	3.17506	1.83039	5.50758
	Alteration	18	77	95
	Total	185	302	487
NCOR2 alteration	No alteration	170	248	418		0.00268551	0.00462857	2.46774	1.34835	4.51643
	Alteration	15	54	69
	Total	185	302	487
NKX31 alteration	No alteration	102	83	185		1.04621e-09	2.6e-08	3.24256	2.20771	4.76248
	Alteration	83	219	302
	Total	185	302	487
PARP8 alteration	No alteration	177	236	413		1.69039e-07	1.64775e-06	6.1875	2.89604	13.2198
	Alteration	8	66	74
	Total	185	302	487
PIK3CA alteration	No alteration	169	235	404		0.000115247	0.000289858	3.01144	1.68595	5.37902
	Alteration	16	67	83
	Total	185	302	487
PMP22 alteration	No alteration	168	224	392		6.87731e-06	2.90919e-05	3.44118	1.96277	6.03315
	Alteration	17	78	95
	Total	185	302	487
POTEA alteration	No alteration	138	160	298		2.02696e-06	1.11429e-05	2.60585	1.74538	3.89054
	Alteration	47	142	189
	Total	185	302	487
PRKAR1B alteration	No alteration	154	223	377		0.0160258	0.0215172	1.75987	1.10724	2.79719
	Alteration	31	79	110
	Total	185	302	487
PTEN alteration	No alteration	150	173	323		6.92436e-08	1.01116e-06	3.19571	2.07294	4.92659
	Alteration	35	129	164
	Total	185	302	487
PTPRN2 alteration	No alteration	158	222	380		0.00208975	0.00372273	2.10878	1.30283	3.4133
	Alteration	27	80	107
	Total	185	302	487
RB1 alteration	No alteration	122	144	266		8.52145e-05	0.000233179	2.12478	1.45487	3.10316
	Alteration	63	158	221
	Total	185	302	487
SPOP alteration	No alteration	182	264	446		2.35615e-05	8.36727e-05	8.73232	2.65529	28.7175
	Alteration	3	38	41
	Total	185	302	487
SPP1 alteration	No alteration	184	264	448		2.01268e-06	1.11429e-05	26.4848	3.60415	194.622
	Alteration	1	38	39
	Total	185	302	487
TMPRSS2 alteration	No alteration	136	170	306		0.000134996	0.000329062	2.1551	1.44761	3.20836
	Alteration	49	132	181
	Total	185	302	487
TP53 alteration	No alteration	147	178	325		3.09255e-06	1.51125e-05	2.69486	1.76356	4.11794
	Alteration	38	124	162
	Total	185	302	487
WNK1 alteration	No alteration	174	232	406		7.16456e-07	4.51152e-06	4.77273	2.45354	9.28409
	Alteration	11	70	81
	Total	185	302	487
ZBTB16 alteration	No alteration	171	235	406		2.6146e-05	9.048e-05	3.48237	1.89458	6.40085
	Alteration	14	67	81
	Total	185	302	487
ZNF267 alteration	No alteration	168	238	406		0.000555426	0.00109674	2.65744	1.50272	4.69946
	Alteration	17	64	81
	Total	185	302	487
ABR amplification	No amplification	185	295	480		0.0479488	0.0588378	0.614583	0.57255	0.659702
	Amplification	0	7	7
	Total	185	302	487
ANKRD11 amplification	No amplification	185	297	482		0.161991	0.184467	0.616183	0.574262	0.661164
	Amplification	0	5	5
	Total	185	302	487
ANKRD20A11P amplification	No amplification	182	279	461		0.0042906	0.00664158	5.00119	1.48015	16.8982
	Amplification	3	23	26
	Total	185	302	487
AR amplification	No amplification	183	287	470		0.0233551	0.03042	4.78223	1.08101	21.1559
	Amplification	2	15	17
	Total	185	302	487
ATP9B amplification	No amplification	185	300	485		0.52789	0.552701	0.618557	0.576803	0.663333
	Amplification	0	2	2
	Total	185	302	487
BCL2 amplification	No amplification	185	295	480		0.0479488	0.0588378	0.614583	0.57255	0.659702
	Amplification	0	7	7
	Total	185	302	487
CCND1 amplification	No amplification	180	259	439		3.39522e-05	0.0001105	5.97683	2.32212	15.3836
	Amplification	5	43	48
	Total	185	302	487
CCNE1 amplification	No amplification	185	288	473		0.00296319	0.00508696	0.608879	0.566452	0.654485
	Amplification	0	14	14
	Total	185	302	487
CDKN1B amplification	No amplification	184	293	477		0.0977254	0.114596	5.65188	0.710203	44.9783
	Amplification	1	9	10
	Total	185	302	487
CDKN2A amplification	No amplification	183	275	458		0.000374846	0.000800942	8.98364	2.11059	38.2384
	Amplification	2	27	29
	Total	185	302	487
CHD1 amplification	No amplification	185	292	477		0.0159536	0.0215172	0.612159	0.569958	0.657486
	Amplification	0	10	10
	Total	185	302	487
CLIC4 amplification	No amplification	185	295	480		0.0479488	0.0588378	0.614583	0.57255	0.659702
	Amplification	0	7	7
	Total	185	302	487
CLU amplification	No amplification	182	288	470		0.0785926	0.0928909	2.94907	0.835946	10.4038
	Amplification	3	14	17
	Total	185	302	487
CNTN4 amplification	No amplification	180	265	445		0.000269077	0.000591262	5.02642	1.93836	13.0341
	Amplification	5	37	42
	Total	185	302	487
COLEC12 amplification	No amplification	182	279	461		0.0042906	0.00664158	5.00119	1.48015	16.8982
	Amplification	3	23	26
	Total	185	302	487
DIP2C amplification	No amplification	181	287	468		0.120788	0.140633	2.36498	0.772795	7.23755
	Amplification	4	15	19
	Total	185	302	487
ERG amplification	No amplification	184	283	467		0.00190966	0.00344651	12.3534	1.63968	93.0704
	Amplification	1	19	20
	Total	185	302	487
ERICH1 amplification	No amplification	176	278	454		0.189021	0.2106	1.68825	0.766963	3.7162
	Amplification	9	24	33
	Total	185	302	487
ETV4 amplification	No amplification	185	294	479		0.026845	0.0345521	0.613779	0.57169	0.658967
	Amplification	0	8	8
	Total	185	302	487
ETV6 amplification	No amplification	184	292	476		0.0585533	0.07032	6.30137	0.800017	49.633
	Amplification	1	10	11
	Total	185	302	487
FGFR1 amplification	No amplification	171	246	417		0.000805521	0.00157073	2.78049	1.49978	5.15483
	Amplification	14	56	70
	Total	185	302	487
FNTA amplification	No amplification	163	231	394		0.00154604	0.00278571	2.27725	1.35581	3.82492
	Amplification	22	71	93
	Total	185	302	487
FOXA1 amplification	No amplification	180	280	460		0.0319817	0.0402581	2.82857	1.05217	7.60414
	Amplification	5	22	27
	Total	185	302	487
amplification	No amplification	185	299	484		0.291835	0.318327	0.617769	0.575959	0.662613
	Amplification	0	3	3
	Total	185	302	487
HCN1 amplification	No amplification	184	285	469		0.00386618	0.0063375	10.9754	1.44828	83.1749
	Amplification	1	17	18
	Total	185	302	487
LRCH3 amplification	No amplification	176	250	426		6.40351e-05	0.000181527	4.06756	1.95351	8.46937
	Amplification	9	52	61
	Total	185	302	487
MCM3APAS1 amplification	No amplification	184	283	467		0.00190966	0.00344651	12.3534	1.63968	93.0704
	Amplification	1	19	20
	Total	185	302	487
MED12 amplification	No amplification	183	292	475		0.144415	0.166209	3.13356	0.678944	14.4625
	Amplification	2	10	12
	Total	185	302	487
MIR602 amplification	No amplification	181	248	429		2.01578e-07	1.7511e-06	9.85282	3.50508	27.6964
	Amplification	4	54	58
	Total	185	302	487
MROH1 amplification	No amplification	156	196	352		3.35506e-06	1.56e-05	2.90922	1.8339	4.61507
	Amplification	29	106	135
	Total	185	302	487
MTG1 amplification	No amplification	183	296	479		0.499465	0.5265	1.85473	0.370411	9.28705
	Amplification	2	6	8
	Total	185	302	487
MYC amplification	No amplification	153	182	335		2.1407e-07	1.7511e-06	3.15247	2.01962	4.92077
	Amplification	32	120	152
	Total	185	302	487
NCOA2 amplification	No amplification	153	183	336		3.06508e-07	2.17336e-06	3.10912	1.9915	4.85393
	Amplification	32	119	151
	Total	185	302	487
NCOR1 amplification	No amplification	184	292	476		0.0585533	0.07032	6.30137	0.800017	49.633
	Amplification	1	10	11
	Total	185	302	487
NCOR2 amplification	No amplification	181	281	462		0.0200406	0.0262185	3.38167	1.14217	10.0123
	Amplification	4	21	25
	Total	185	302	487
NKX31 amplification	No amplification	181	295	476		1	1	1.07373	0.309996	3.71906
	Amplification	4	7	11
	Total	185	302	487
PARP8 amplification	No amplification	184	285	469		0.00386618	0.0063375	10.9754	1.44828	83.1749
	Amplification	1	17	18
	Total	185	302	487
PIK3CA amplification	No amplification	172	243	415		0.000160103	0.00038424	3.21241	1.7084	6.0405
	Amplification	13	59	72
	Total	185	302	487
PMP22 amplification	No amplification	184	296	480		0.261129	0.287831	3.72973	0.44546	31.2281
	Amplification	1	6	7
	Total	185	302	487
POTEA amplification	No amplification	164	229	393		0.000502455	0.00103145	2.4895	1.4725	4.20889
	Amplification	21	73	94
	Total	185	302	487
PRKAR1B amplification	No amplification	159	230	389		0.00893154	0.0128556	1.91438	1.17058	3.13081
	Amplification	26	72	98
	Total	185	302	487
PTEN amplification	No amplification	184	297	481		0.41544	0.443852	3.09764	0.359065	26.7233
	Amplification	1	5	6
	Total	185	302	487
PTPRN2 amplification	No amplification	161	232	393		0.00560976	0.00832	2.02407	1.22113	3.35495
	Amplification	24	70	94
	Total	185	302	487
RB1 amplification	No amplification	184	300	484		1	1	1.22667	0.110453	13.623
	Amplification	1	2	3
	Total	185	302	487
SPOP amplification	No amplification	184	284	468		0.0027176	0.00462857	11.662	1.54363	88.105
	Amplification	1	18	19
	Total	185	302	487
SPP1 amplification	No amplification	185	287	472		0.00207638	0.00372273	0.608051	0.565567	0.653727
	Amplification	0	15	15
	Total	185	302	487
TMPRSS2 amplification	No amplification	184	284	468		0.0027176	0.00462857	11.662	1.54363	88.105
	Amplification	1	18	19
	Total	185	302	487
WNK1 amplification	No amplification	184	288	472		0.0111259	0.0156	8.94444	1.16633	68.5939
	Amplification	1	14	15
	Total	185	302	487
ZBTB16 amplification	No amplification	183	276	459		0.000532504	0.001065	8.61957	2.02128	36.7574
	Amplification	2	26	28
	Total	185	302	487
ZNF267 amplification	No amplification	183	272	455		0.00012976	0.000321409	10.0919	2.38253	42.7472
	Amplification	2	30	32
	Total	185	302	487
ABR deletion	No deletion	167	228	395		5.28904e-05	0.000155706	3.01121	1.7331	5.23188
	Deletion	18	74	92
	Total	185	302	487
ANKRD11 deletion	No deletion	138	162	300		3.94495e-06	1.73829e-05	2.53743	1.69936	3.78881
	Deletion	47	140	187
	Total	185	302	487
ANKRD20A11P deletion	No deletion	181	277	458		0.00563769	0.00832	4.08394	1.39807	11.9297
	Deletion	4	25	29
	Total	185	302	487
AR deletion	No deletion	182	275	457		0.00111247	0.00209268	5.95636	1.78078	19.9229
	Deletion	3	27	30
	Total	185	302	487
ATP9B deletion	No deletion	152	195	347		3.13443e-05	0.000103889	2.52743	1.62099	3.94073
	Deletion	33	107	140
	Total	185	302	487
BCL2 deletion	No deletion	153	200	353		7.75319e-05	0.000215893	2.43844	1.55564	3.8222
	Deletion	32	102	134
	Total	185	302	487
CCND1 deletion	No deletion	185	298	483		0.167168	0.187649	0.616977	0.575112	0.66189
	Deletion	0	4	4
	Total	185	302	487
CCNE1 deletion	No deletion	182	285	467		0.0305415	0.0386829	3.61871	1.04575	12.5222
	Deletion	3	17	20
	Total	185	302	487
CDKN1B deletion	No deletion	163	203	366		2.2445e-07	1.7511e-06	3.6133	2.17875	5.9924
	Deletion	22	99	121
	Total	185	302	487
CDKN2A deletion	No deletion	178	268	446		0.00393645	0.0063375	3.22601	1.3993	7.43738
	Deletion	7	34	41
	Total	185	302	487
CHD1 deletion	No deletion	157	222	379		0.00341625	0.00570323	2.02059	1.25478	3.25379
	Deletion	28	80	108
	Total	185	302	487
CLIC4 deletion	No deletion	177	266	443		0.0045388	0.00688235	2.99436	1.35989	6.59331
	Deletion	8	36	44
	Total	185	302	487
CLU deletion	No deletion	117	105	222		9.1389e-10	2.6e-08	3.22815	2.20468	4.72674
	Deletion	68	197	265
	Total	185	302	487
CNTN4 deletion	No deletion	172	285	457		0.533455	0.55484	0.789204	0.374097	1.66492
	Deletion	13	17	30
	Total	185	302	487
COLEC12 deletion	No deletion	169	251	420		0.0104116	0.0147491	2.14617	1.18432	3.88918
	Deletion	16	51	67
	Total	185	302	487
DIP2C deletion	No deletion	179	264	443		0.000484102	0.00100693	4.29419	1.77818	10.3702
	Deletion	6	38	44
	Total	185	302	487
ERG deletion	No deletion	144	211	355		0.0547879	0.0667875
	Deletion	41	91	132				1.51474	0.990097	2.31738
	Total	185	302	487
ERICH1 deletion	No deletion	131	143	274		4.07553e-07	2.76459e-06	2.69736	1.82771	3.98081
	Deletion	54	159	213
	Total	185	302	487
ETV4 deletion	No deletion	166	249	415		0.0280461	0.0358033	1.85965	1.0626	3.25456
	Deletion	19	53	72
	Total	185	302	487
ETV6 deletion	No deletion	164	211	375		1.75082e-06	1.08e-05	3.36809	2.00942	5.64541
	Deletion	21	91	112
	Total	185	302	487
FGFR1 deletion	No deletion	135	188	323		0.0151052	0.0206632	1.63723	1.09827	2.44068
	Deletion	50	114	164
	Total	185	302	487
FNTA deletion	No deletion	158	228	386		0.00885293	0.0128556	1.89929	1.16923	3.08517
	Deletion	27	74	101
	Total	185	302	487
FOXA1 deletion	No deletion	181	276	457		0.00407749	0.00652653	4.26268	1.46326	12.4178
	Deletion	4	26	30
	Total	185	302	487
FOXO3 deletion	No deletion	139	193	332		0.00982985	0.0140257	1.70658	1.13508	2.56583
	Deletion	46	109	155
	Total	185	302	487
HCN1 deletion	No deletion	178	251	429		1.46996e-05	5.88e-05	5.16676	2.29156	11.6494
	Deletion	7	51	58
	Total	185	302	487
LRCH3 deletion	No deletion	175	282	457		0.587676	0.603166	1.24113	0.56771	2.71339
	Deletion	10	20	30
	Total	185	302	487
MCM3APAS1 deletion	No deletion	178	273	451		0.0172161	0.0229333	2.7012	1.15835	6.29902
	Deletion	7	29	36
	Total	185	302	487
MED12 deletion	No deletion	182	275	457		0.00111247	0.00209268	5.95636	1.78078	19.9229
	Deletion	3	27	30
	Total	185	302	487
MIR602 deletion	No deletion	182	292	474		0.387045	0.416359	2.07763	0.564288	7.64952
	Deletion	3	10	13
	Total	185	302	487
MROH1 deletion	No deletion	183	291	474		0.144864	0.166209	3.45876	0.758032	15.7817
	Deletion	2	11	13
	Total	185	302	487
MTG1 deletion	No deletion	173	242	415		5.39349e-05	0.000155711	3.57438	1.86639	6.84542
	Deletion	12	60	72
	Total	185	302	487
MYC deletion	No deletion	184	299	483		0.665834	0.678855	1.84615	0.190614	17.8806
	Deletion	1	3	4
	Total	185	302	487
NCOA2 deletion	No deletion	185	298	483		0.167168	0.187649	0.616977	0.575112	0.66189
	Deletion	0	4	4
	Total	185	302	487
NCOR1 deletion	No deletion	168	235	403		0.000229146	0.000533427	2.81752	1.59672	4.9717
	Deletion	17	67	84
	Total	185	302	487
NCOR2 deletion	No deletion	174	269	443		0.0627358	0.0746657	1.94052	0.955466	3.94113
	Deletion	11	33	44
	Total	185	302	487
NKX31 deletion	No deletion	106	90	196		1.90756e-09	4.23429e-08	3.16062	2.15783	4.62943
	Deletion	79	212	291
	Total	185	302	487
PARP8 deletion	No deletion	178	253	431		2.95063e-05	0.000100043	4.9249	2.18033	11.1243
	Deletion	7	49	56
	Total	185	302	487
PIK3CA deletion	No deletion	182	294	476		0.545181	0.563253	1.65079	0.432375	6.30267
	Deletion	3	8	11
	Total	185	302	487
PMP22 deletion	No deletion	169	230	399		2.3458e-05	8.36727e-05	3.30652	1.85696	5.88762
	Deletion	16	72	88
	Total	185	302	487
POTEA deletion	No deletion	159	233	392		0.0174572	0.0231356	1.81099	1.105	2.96806
	Deletion	26	69	95
	Total	185	302	487
PRKAR1B deletion	No deletion	180	295	475		1	1	0.854237	0.26712	2.73181
	Deletion	5	7	12
	Total	185	302	487
PTEN deletion	No deletion	151	178	329		2.11289e-07	1.7511e-06	3.09385	1.9985	4.78955
	Deletion	34	124	158
	Total	185	302	487
PTPRN2 deletion	No deletion	182	292	474		0.387045	0.416359	2.07763	0.564288	7.64952
	Deletion	3	10	13
	Total	185	302	487
RB1 deletion	No deletion	123	146	269		9.31229e-05	0.000250407	2.11975	1.45014	3.09857
	Deletion	62	156	218
	Total	185	302	487
SPOP deletion	No deletion	183	282	465		0.00426532	0.00664158	6.48936	1.49894	28.0944
	Deletion	2	20	22
	Total	185	302	487
SPP1 deletion	No deletion	184	279	463		0.000463323	0.000976687	15.1685	2.03087	113.292
	Deletion	1	23	24
	Total	185	302	487
TMPRSS2 deletion	No deletion	137	188	325		0.00729593	0.0107434	1.73072	1.15696	2.58902
	Deletion	48	114	162
	Total	185	302	487
TP53 deletion	No deletion	147	178	325		3.09255e-06	1.51125e-05	2.69486	1.76356	4.11794
	Deletion	38	124	162
	Total	185	302	487
WNK1 deletion	No deletion	175	246	421		3.93776e-05	0.000122928	3.98374	1.97783	8.02404
	Deletion	10	56	66
	Total	185	302	487
ZBTB16 deletion	No deletion	173	261	434		0.0147542	0.0204319	2.26469	1.15727	4.43181
	Deletion	12	41	53
	Total	185	302	487
ZNF267 deletion	No deletion	170	268	438		0.262016	0.287831	1.43781	0.76028	2.71913
	Deletion	15	34	49
	Total	185	302	487
TMPRSS2-ERG FUSION	Nil TMPRSS2-ERG fusion	117	181	298		0.466981	0.495592	1.15023	0.788785	1.67729
	TMPRSS2-ERG fusion	68	121	189
	Total	185	302	487

## Sheet: Kaplan Meier Analyses
CLINICOPATHOLOGICAL & MOLECULAR	UNIVARIATE PFS AT 60 MONTHS	UNIVARIATE PFS AT 120 MONTHS
PARAMETERS	P VALUES	P VALUES
CCND1 amplification	0.0447663	0.0298298
CCNE1 amplification	0.00525445	0.00277709
CDKN2A amplification	0.000508579	0.00122177
MED12 amplification	0.0155929	0.0155929
MIR602 amplification	2.00888e-05	2.59144e-05
MYC amplification	0.0322077	0.0447076
NCOA2 amplification	0.0333304	0.0276377
PIK3CA amplification	0.0725151	0.0346111
WNK1 amplification	0.0254215	0.0597366
ZNF267 amplification	0.0922901	0.0309678
ANKRD11 deletion	0.0246323	0.0219376
ANKRD20A11P deletion	0.024133	0.0304385
BCL2 deletion	0.067878	0.0168825
CLIC4 deletion	0.0524436	0.0446616
DIP2C deletion	0.131627	0.0275481
ERICH1 deletion	0.0491703	0.0176208
HCN1 deletion	0.000499015	0.000211139
MCM3APAS1 deletion	0.00397702	0.00651023
MIR602 deletion	0.0284788	0.0355371
MROH1 deletion	0.00863897	0.00131554
MTG1 deletion	0.0483672	0.0399752
MYC deletion	0.0166333	0.0166333
PARP8 deletion	0.000465695	0.000196817
PTEN deletion	0.0537711	0.0352946
RB1 deletion	0.00722361	0.00381119
WNK1 deletion	0.0310078	0.0422182
ZNF267 deletion	0.00249924	0.00395549
PCa Stage	1.44229e-06	2.64948e-07
Primary Gleason grade	0.0505744	0.0358235
Combined primary and secondary Gleason grade	0.0689103	0.0161154
Gleason grade group	0.0390632	0.0453903

## Sheet: Panels of Markers
PANEL 1	PANEL 2	PANEL 3	PANEL 4	PANEL 5	PANEL 6	PANEL 7	PANEL 8	PANEL 9
AR	ANKRD11	AR	ABR	AR	ANKRD11	AR	ANKRD11	AR
CCND1	ANKRD20A11P	ATP9B	ANKRD11	BCL2	ANKRD20A11P	CCND1	BCL2	ATP9B
CCNE1	BCL2	CCND1	CCNE1	CCND1	ATP9B	CCNE1	CCNE1	CCND1
CDKN1B	CCNE1	CCNE1	CDKN2A	CCNE1	CCNE1	CLIC4	CDKN2A	CCNE1
CLIC4	CDKN2A	CHD1	CLIC4	CDKN1B	CDKN2A	CNTN4	CLIC4	CDKN1B
CNTN4	CLIC4	CLIC4	CNTN4	CLIC4	CHD1	COLEC12	CNTN4	CHD1
COLEC12	DIP2C	ETV6	COLEC12	DIP2C	CLIC4	ETV6	DIP2C	CLIC4
ERG	ETV4	FOXA1	FOXA1	ERG	FOXA1	FOXA1	ETV4	CLU
ERICH1	FOXA1	FOXO3	FOXO3	FNTA	FOXO3	FOXO3	FGFR1	ERG
FOXA1	FOXO3	MIR602	HCN1	FOXA1	MED12	HCN1	FOXA1	FOXA1
FOXO3	LRCH3	MTG1	MCM3AP-AS1	FOXO3	MTG1	MIR602	FOXO3	FOXO3
HCN1	MED12	MYC	MED12	LRCH3	PIK3CA	MROH1	MCM3AP-AS1	LRCH3
MIR602	NKX3-1	PIK3CA	NCOA2	MIR602	POTEA	PRKAR1B	MED12	MIR602
PRKAR1B	PARP8	PMP22	NCOR2	NCOR1	PTPRN2	PTEN	NCOR2	MTG1
PTEN	PTPRN2	PRKAR1B	PTEN	PARP8	RB1	RB1	PARP8	PMP22
RB1	RB1	RB1	PTPRN2	PRKAR1B	SPP1	SPOP	PTPRN2	PRKAR1B
SPP1	SPOP	SPP1	RB1	RB1	TP53	SPP1	RB1	RB1
TP53	WNK1	TMPRSS2	SPP1	SPP1	WNK1	TMPRSS2	SPP1	SPP1
ZNF267	ZBTB16	ZNF267	ZBTB16	ZNF267	ZBTB16	ZNF267	ZBTB16	ZNF267

## Sheet: Logistic Regression Models
MODEL	Nagelkerke R Square	Hosmer and Lemeshow Test	Accuracy	Sensitivity	Specificity	Predictors	(B)
1	0.294997	0.602143	69.6099	81.1258	50.8108	SPP1 alteration	2.70952
						CDKN1B deletion	0.891378
						ERICH1 deletion	0.68564
						HCN1 deletion	1.10921
						PTEN deletion	0.690728
						CCND1 amplification	1.08792
						MIR602 amplification	1.74703
						Constant	-0.56575
2	0.257898	0.758111	68.5832	78.4768	52.4324	SPOP alteration	1.71587
						SPP1 alteration	2.84806
						LRCH3 amplification	0.920026
						ANKRD11 deletion	0.440996
						NKX31 deletion	0.733026
						PARP8 deletion	1.15581
						MED12 deletion	1.31102
						Constant	-0.513653
3	0.249398	0.981353	67.7618	78.1457	50.8108	AR deletion	1.43893
						ETV6 deletion	1.04693
						MIR602 amplification	1.86493
						MYC amplification	0.507147
						RB1 deletion	0.469487
						SPP1 alteration	2.87692
						Constant	-0.353
4	0.23402	0.338705	67.9671	73.8411	58.3784	ANKRD11 deletion	0.543384
						HCN1 alteration	1.32986
						MED12 deletion	1.40389
						PTEN deletion	0.725791
						SPP1 alteration	2.5924
						ZBTB16 alteration	0.72318
						Constant	-0.304601
5	0.264775	0.864591	68.1725	60.596	80.5405	SPP1 alteration	2.86724
						MIR602 amplification	1.83335
						PARP8 deletion	1.17222
						CDKN1B deletion	1.06791
						CCND1 amplification	1.06457
						SPOP alteration	1.51304
						Constant	-0.212666
6	0.228004	0.901929	67.5565	81.1258	45.4054	WNK1 deletion	0.90479
						ANKRD11 deletion	0.546397
						RB1 deletion	0.427154
						SPP1 alteration	2.64269
						CDKN2A alteration	0.997905
						ZBTB16 alteration	0.852405
						MED12 deletion	1.49994
						Constant	-0.355543
7	0.280484	0.493598	71.0472	71.8543	69.7297	PTEN deletion	0.729366
						ETV6 deletion	0.847997
						HCN1 deletion	1.19559
						CCND1 amplification	1.20494
						MIR602 amplification	1.7194
						SPOP alteration	1.43392
						SPP1 alteration	2.57436
						Constant	-0.350357
8	0.210999	0.788944	66.9405	78.4768	48.1081	ANKRD11 deletion	0.616918
						MED12 deletion	1.48006
						PARP8 deletion	1.12645
						RB1 deletion	0.460285
						ZBTB16 alteration	0.817563
						SPP1 alteration	2.85867
						Constant	-0.297161
9	0.283926	0.582286	70.6366	79.8013	55.6757	CCND1 amplification	1.05885
						CDKN1B deletion	0.956513
						CLU deletion	0.907333
						MIR602 amplification	1.95534
						RB1 deletion	0.430846
						SPP1 alteration	2.80096
						Constant	-0.672592
10	0.306893	0.805758	70.8419	80.7947	54.5946	CCND1 amplification	1.14095
						CDKN1B deletion	0.805497
						CLU deletion	0.842218
						MIR602 amplification	1.85527
						SPP1 alteration	2.6195
						PTEN deletion	0.682588
						HCN1 deletion	1.00552
						Constant	-0.695055
11	0.243	0.789039	69.1992	79.4702	52.4324	SPOP alteration	1.67013
						SPP1 alteration	2.94695
						NKX31 deletion	0.946334
						PARP8 deletion	1.26355
						FOXA1 alteration	1.123
						Constant	-0.457536
12	0.206808	0.416034	64.8871	79.8013	40.5405	MIR602 amplification	1.82569
						SPP1 alteration	2.82249
						MYC amplification	0.613578
						TMPRSS2 deletion	0.507605
						RB1 deletion	0.560208
						Constant	-0.312853
13	0.234079	0.894552	67.9671	77.8146	51.8919	MIR602 amplification	1.90237
						SPP1 alteration	2.82224
						MYC amplification	0.536312
						RB1 deletion	0.522428
						ETV6 deletion	1.08664
						Constant	-0.330552
14	0.213699	0.140065	69.6099	77.4834	56.7568	SPP1(1) alteration	2.68328
						PTEN deletion	0.830811
						HCN1 deletion	1.19083
						ANKRD11 deletion	0.510544
						NCOA2 amplification	0.672502
						Constant	-0.309145
15	0.257748	0.414423	69.8152	72.8477	64.8649	FNTA alteration	0.470611
						SPP1 alteration	2.80859
						CCND1 amplification	1.04075
						CDKN1B deletion	1.09585
						MIR602 amplification	1.85574
						PARP8 deletion	1.02318
						Constant	-0.301876
16	0.2106	0.749143	67.7618	80.7947	46.4865	WNK1 deletion	0.967919
						ANKRD11 deletion	0.592625
						RB1 deletion	0.476454
						SPP1 alteration	2.60735
						CDKN2A alteration	0.987089
						ZBTB16 alteration	0.844543
						Constant	-0.331997
17	0.214029	0.452177	69.8152	73.5099	63.7838	PTEN deletion	0.979694
						ETV6 deletion	0.882876
						HCN1 deletion	1.06457
						MROH1 amplification	0.669107
						CCND1 amplification	1.55052
						Constant	-0.329315
18	0.199337	0.988249	67.1458	79.1391	47.5676	PARP8 deletion	1.16514
						ANKRD11 deletion	0.647875
						CDKN2A deletion	0.679832
						RB1 deletion	0.482629
						SPP1 alteration	2.77979
						ZBTB16 alteration	0.783667
						Constant	-0.29367
19	0.275033	0.999363	70.6366	79.8013	55.6757	CDKN1B deletion	1.00073
						CLU deletion	0.949216
						CCND1 amplification	1.16331
						MIR602 amplification	1.96499
						SPP1 alteration	2.83027
						Constant	-0.529762
20	0.305998	0.756366	69.8152	81.7881	50.2703	HCN1 deletion	1.121
						ERICH1 deletion	0.656663
						MIR602 amplification	1.6242
						PTEN deletion	0.654235
						CCND1 amplification	1.07546
						CDKN1B deletion	0.830654
						SPP1 alteration	2.70396
						SPOP alteration	1.30202
						Constant	-0.581467
21	0.305737	0.78815	70.8419	80.7947	54.5946	CCND1 amplification	1.13779
						CDKN1B deletion	0.815918
						CLU deletion	0.847787
						MIR602 amplification	1.87456
						SPP1 alteration	2.62038
						PTEN deletion	0.678237
						PARP8 deletion	0.966551
						Constant	-0.69432
22	0.306843	0.958323	69.8152	82.1192	49.7297	MIR602 amplification	1.65991
						PTEN deletion	0.641983
						CCND1 amplification	1.10596
						CDKN1B deletion	0.773042
						SPP1 alteration	2.62676
						SPOP alteration	1.28101
						NKX3.1 deletion	0.687837
						PARP8 deletion	0.993629
						Constant	-0.677669
23	0.28	0.976217	70.0205	85.4	44.9	SPOP alteration	1.55352
						SPP1 alteration	2.58258
						CCND1 amplification	1.4247
						CDKN1B deletion	0.76217
						NKX3.1 deletion	0.715274
						PTEN deletion	0.709176
						PARP8 deletion	0.977645
						Constant	-0.624438
