# Supplementary material for: Prognostic Values of Gene Copy Number Alterations in Prostate Cancer
Source: Genes (Basel). 2023 Apr 22;14(5):956. doi: 10.3390/genes14050956 (PMC10217731; doi:10.3390/genes14050956)
Supplement: Supplementary file 1 [file genes-14-00956-s001.zip › Supplementary Material-Scripts and Codes.txt]

###Rename masked copy number segment files

#! /bin/bash
mkdir MASKED_SEGMENT_FILES
cd  156f8fce-8f56-449b-aee2-fa47a88314ee  && cp  MICHE_p_TCGAb_428_429_NSP_GenomeWideSNP_6_E04_1521492.nocnv_grch38.seg.v2.txt  TCGA-V1-A9O5.txt  && mv TCGA-V1-A9O5.txt  ..  &&  cd ..  &&  mv TCGA-V1-A9O5.txt  MASKED_SEGMENT_FILES
cd  82196812-bb9e-40f4-b1ff-b13f9eba2ca1  && cp  SNAKE_p_TCGAb_429_NSP_GenomeWideSNP_6_B01_1521128.nocnv_grch38.seg.v2.txt  TCGA-XK-AAK1.txt  && mv TCGA-XK-AAK1.txt  ..  &&  cd ..  &&  mv TCGA-XK-AAK1.txt  MASKED_SEGMENT_FILES
cd  d5b36655-956f-4d62-8ad8-a1f5da502ae0  && cp  STING_p_TCGAb_356_357_NSP_GenomeWideSNP_6_E03_1388322.nocnv_grch38.seg.v2.txt  TCGA-J4-A83M.txt  && mv TCGA-J4-A83M.txt  ..  &&  cd ..  &&  mv TCGA-J4-A83M.txt  MASKED_SEGMENT_FILES
cd  49c6e434-f7a6-4739-8a90-6aa464acc8d4  && cp  RIELS_p_TCGA_268_269_N_GenomeWideSNP_6_G06_1306440.nocnv_grch38.seg.v2.txt  TCGA-KC-A4BN.txt  && mv TCGA-KC-A4BN.txt  ..  &&  cd ..  &&  mv TCGA-KC-A4BN.txt  MASKED_SEGMENT_FILES
cd  d66469b9-79e9-4222-af03-8994ee616124  && cp  CYMES_p_TCGAb_389_390_NSP_GenomeWideSNP_6_B07_1464284.nocnv_grch38.seg.v2.txt  TCGA-V1-A8WS.txt  && mv TCGA-V1-A8WS.txt  ..  &&  cd ..  &&  mv TCGA-V1-A8WS.txt  MASKED_SEGMENT_FILES
cd  f85c39e1-f2db-4fa3-9bc7-f7b51256c13f  && cp  NICHE_p_TCGAb3_67_68_69_70_NSP_GenomeWideSNP_6_H03_1438898.nocnv_grch38.seg.v2.txt  TCGA-KK-A8IL.txt  && mv TCGA-KK-A8IL.txt  ..  &&  cd ..  &&  mv TCGA-KK-A8IL.txt  MASKED_SEGMENT_FILES
cd  b3a1f88b-690d-4ed7-8f73-246c2c80d755  && cp  ASPER_p_TCGA_b_306_308_146_NSP_GenomeWideSNP_6_E12_1365462.nocnv_grch38.seg.v2.txt  TCGA-J4-8200.txt  && mv TCGA-J4-8200.txt  ..  &&  cd ..  &&  mv TCGA-J4-8200.txt  MASKED_SEGMENT_FILES
cd  42699095-463c-4c86-bd20-a8a4ba0b6312  && cp  SNAKE_p_TCGAb_429_NSP_GenomeWideSNP_6_C05_1521032.nocnv_grch38.seg.v2.txt  TCGA-V1-A9OY.txt  && mv TCGA-V1-A9OY.txt  ..  &&  cd ..  &&  mv TCGA-V1-A9OY.txt  MASKED_SEGMENT_FILES
cd  a5e45e75-4aa1-47c9-bc4e-1f226da9fbe0  && cp  VOLVA_p_TCGA_b91_SNP_2N_GenomeWideSNP_6_E08_755420.nocnv_grch38.seg.v2.txt  TCGA-EJ-5497.txt  && mv TCGA-EJ-5497.txt  ..  &&  cd ..  &&  mv TCGA-EJ-5497.txt  MASKED_SEGMENT_FILES
cd  66ee25f4-42d2-4360-bee1-f9e6aa3df6ff  && cp  GAMED_p_TCGA_B_312_313_314_NSP_GenomeWideSNP_6_D03_1361722.nocnv_grch38.seg.v2.txt  TCGA-KK-A6E3.txt  && mv TCGA-KK-A6E3.txt  ..  &&  cd ..  &&  mv TCGA-KK-A6E3.txt  MASKED_SEGMENT_FILES
cd  b75db0fe-44eb-4681-8ecb-7de52139d193  && cp  GAMED_p_TCGA_B_312_313_314_NSP_GenomeWideSNP_6_B09_1361716.nocnv_grch38.seg.v2.txt  TCGA-HC-A6AS.txt  && mv TCGA-HC-A6AS.txt  ..  &&  cd ..  &&  mv TCGA-HC-A6AS.txt  MASKED_SEGMENT_FILES
cd  0eed6f1b-cf36-4430-9bde-f623c2e0cc48  && cp  BASIC_p_TCGASNP_219_221_223_N_GenomeWideSNP_6_B02_1148656.nocnv_grch38.seg.v2.txt  TCGA-HC-8260.txt  && mv TCGA-HC-8260.txt  ..  &&  cd ..  &&  mv TCGA-HC-8260.txt  MASKED_SEGMENT_FILES
cd  d2f0ec53-1ef9-4542-b587-e5c117a85008  && cp  CYMES_p_TCGAb_389_390_NSP_GenomeWideSNP_6_F09_1464386.nocnv_grch38.seg.v2.txt  TCGA-YL-A8SQ.txt  && mv TCGA-YL-A8SQ.txt  ..  &&  cd ..  &&  mv TCGA-YL-A8SQ.txt  MASKED_SEGMENT_FILES
cd  9ccf3291-b957-46df-a390-066ef0c02335  && cp  TURBO_p_TCGA_244_246_247_N_GenomeWideSNP_6_E08_1271118.nocnv_grch38.seg.v2.txt  TCGA-EJ-8468.txt  && mv TCGA-EJ-8468.txt  ..  &&  cd ..  &&  mv TCGA-EJ-8468.txt  MASKED_SEGMENT_FILES
cd  2e6e7ca8-8d9b-430f-bbe3-acb37e802370  && cp  LICIT_p_TCGAb_330_331_NSP_GenomeWideSNP_6_D01_1367472.nocnv_grch38.seg.v2.txt  TCGA-EJ-7312.txt  && mv TCGA-EJ-7312.txt  ..  &&  cd ..  &&  mv TCGA-EJ-7312.txt  MASKED_SEGMENT_FILES
cd  4f7fc0ff-eede-4e45-9833-d2f1e3149a52  && cp  GAMED_p_TCGA_B_312_313_314_NSP_GenomeWideSNP_6_C05_1361614.nocnv_grch38.seg.v2.txt  TCGA-J4-A67N.txt  && mv TCGA-J4-A67N.txt  ..  &&  cd ..  &&  mv TCGA-J4-A67N.txt  MASKED_SEGMENT_FILES
cd  27ab8700-c296-4f31-942e-26cd2bc74970  && cp  ODDLY_p_TCGASNP_165_184_N_GenomeWideSNP_6_C01_1051692.nocnv_grch38.seg.v2.txt  TCGA-HC-7230.txt  && mv TCGA-HC-7230.txt  ..  &&  cd ..  &&  mv TCGA-HC-7230.txt  MASKED_SEGMENT_FILES
cd  1bf11671-aeb1-43fb-b69d-7f1929bc8d19  && cp  MICHE_p_TCGAb_428_429_NSP_GenomeWideSNP_6_C01_1521376.nocnv_grch38.seg.v2.txt  TCGA-XK-AAJT.txt  && mv TCGA-XK-AAJT.txt  ..  &&  cd ..  &&  mv TCGA-XK-AAJT.txt  MASKED_SEGMENT_FILES
cd  9915a25b-e95f-481c-8643-897e0fe792b5  && cp  VOLVA_p_TCGA_b91_SNP_2N_GenomeWideSNP_6_C02_755410.nocnv_grch38.seg.v2.txt  TCGA-EJ-5525.txt  && mv TCGA-EJ-5525.txt  ..  &&  cd ..  &&  mv TCGA-EJ-5525.txt  MASKED_SEGMENT_FILES
cd  77077399-6619-49f4-bca6-ad939ea62325  && cp  MICHE_p_TCGAb_428_429_NSP_GenomeWideSNP_6_E01_1521402.nocnv_grch38.seg.v2.txt  TCGA-XK-AAJ3.txt  && mv TCGA-XK-AAJ3.txt  ..  &&  cd ..  &&  mv TCGA-XK-AAJ3.txt  MASKED_SEGMENT_FILES
cd  6c53540b-552c-4138-8643-5922093f92e0  && cp  WITED_p_TCGA_b161_171_SNP_N_GenomeWideSNP_6_D04_845018.nocnv_grch38.seg.v2.txt  TCGA-G9-6499.txt  && mv TCGA-G9-6499.txt  ..  &&  cd ..  &&  mv TCGA-G9-6499.txt  MASKED_SEGMENT_FILES
cd  0595730b-4d3b-4f8d-926a-a8a44336be55  && cp  MICHE_p_TCGAb_428_429_NSP_GenomeWideSNP_6_E10_1521528.nocnv_grch38.seg.v2.txt  TCGA-ZG-A9L1.txt  && mv TCGA-ZG-A9L1.txt  ..  &&  cd ..  &&  mv TCGA-ZG-A9L1.txt  MASKED_SEGMENT_FILES
cd  b2831f1f-f10b-47c4-96fb-c34673e7165b  && cp  ODDLY_p_TCGASNP_165_184_N_GenomeWideSNP_6_A09_1051624.nocnv_grch38.seg.v2.txt  TCGA-HI-7169.txt  && mv TCGA-HI-7169.txt  ..  &&  cd ..  &&  mv TCGA-HI-7169.txt  MASKED_SEGMENT_FILES
cd  bf31cfb2-da7c-4348-964d-82c1d3926ce6  && cp  GIRTH_p_TCGA_b108_137_SNP_N_GenomeWideSNP_6_A08_787872.nocnv_grch38.seg.v2.txt  TCGA-G9-6378.txt  && mv TCGA-G9-6378.txt  ..  &&  cd ..  &&  mv TCGA-G9-6378.txt  MASKED_SEGMENT_FILES
cd  86bce101-186c-458f-9534-2d8365661c74  && cp  VOLVA_p_TCGA_b91_SNP_2N_GenomeWideSNP_6_A06_755448.nocnv_grch38.seg.v2.txt  TCGA-EJ-5509.txt  && mv TCGA-EJ-5509.txt  ..  &&  cd ..  &&  mv TCGA-EJ-5509.txt  MASKED_SEGMENT_FILES
cd  3fc45a5c-87ed-4112-a4cc-ef1aa10245d9  && cp  CLADE_p_TCGASNP_184_195_N_GenomeWideSNP_6_G12_1039798.nocnv_grch38.seg.v2.txt  TCGA-EJ-7782.txt  && mv TCGA-EJ-7782.txt  ..  &&  cd ..  &&  mv TCGA-EJ-7782.txt  MASKED_SEGMENT_FILES
cd  7c246ae5-d8a5-4e4f-8814-ce1ad49f8cb1  && cp  MICHE_p_TCGAb_428_429_NSP_GenomeWideSNP_6_F12_1521462.nocnv_grch38.seg.v2.txt  TCGA-V1-A9OX.txt  && mv TCGA-V1-A9OX.txt  ..  &&  cd ..  &&  mv TCGA-V1-A9OX.txt  MASKED_SEGMENT_FILES
cd  946be9ea-ffce-45ff-b5e5-6581d531f0df  && cp  LICIT_p_TCGAb_330_331_NSP_GenomeWideSNP_6_F01_1367474.nocnv_grch38.seg.v2.txt  TCGA-M7-A71Y.txt  && mv TCGA-M7-A71Y.txt  ..  &&  cd ..  &&  mv TCGA-M7-A71Y.txt  MASKED_SEGMENT_FILES
cd  ee2fb850-5701-457f-a32c-bc94c234117b  && cp  CLADE_p_TCGASNP_184_195_N_GenomeWideSNP_6_C05_1039922.nocnv_grch38.seg.v2.txt  TCGA-EJ-7783.txt  && mv TCGA-EJ-7783.txt  ..  &&  cd ..  &&  mv TCGA-EJ-7783.txt  MASKED_SEGMENT_FILES
cd  176c6cf0-2f22-49bc-b7d1-b9bad93c8625  && cp  STING_p_TCGAb_356_357_NSP_GenomeWideSNP_6_C01_1388318.nocnv_grch38.seg.v2.txt  TCGA-J9-A8CN.txt  && mv TCGA-J9-A8CN.txt  ..  &&  cd ..  &&  mv TCGA-J9-A8CN.txt  MASKED_SEGMENT_FILES
cd  2aa2a0c8-75af-47ce-a107-ca6cee4ae002  && cp  STING_p_TCGAb_356_357_NSP_GenomeWideSNP_6_C05_1388340.nocnv_grch38.seg.v2.txt  TCGA-VP-A87B.txt  && mv TCGA-VP-A87B.txt  ..  &&  cd ..  &&  mv TCGA-VP-A87B.txt  MASKED_SEGMENT_FILES
cd  52e939cb-0c8b-4641-ade4-95b90f79f084  && cp  CLEAR_p_TCGA_b91_SNP_1N_GenomeWideSNP_6_F03_755692.nocnv_grch38.seg.v2.txt  TCGA-CH-5763.txt  && mv TCGA-CH-5763.txt  ..  &&  cd ..  &&  mv TCGA-CH-5763.txt  MASKED_SEGMENT_FILES
cd  06abf540-af99-4275-bffd-6f50311f0863  && cp  WAGER_p_TCGA_282_284_285_286_N_GenomeWideSNP_6_A07_1359022.nocnv_grch38.seg.v2.txt  TCGA-J9-A52C.txt  && mv TCGA-J9-A52C.txt  ..  &&  cd ..  &&  mv TCGA-J9-A52C.txt  MASKED_SEGMENT_FILES
cd  31ca510f-08dd-43a0-97db-2b24119f552f  && cp  VOLVA_p_TCGA_b91_SNP_2N_GenomeWideSNP_6_A05_755392.nocnv_grch38.seg.v2.txt  TCGA-EJ-5515.txt  && mv TCGA-EJ-5515.txt  ..  &&  cd ..  &&  mv TCGA-EJ-5515.txt  MASKED_SEGMENT_FILES
cd  1329561c-2598-47b4-8b43-58d94e63100f  && cp  TURBO_p_TCGA_244_246_247_N_GenomeWideSNP_6_E12_1271130.nocnv_grch38.seg.v2.txt  TCGA-EJ-8470.txt  && mv TCGA-EJ-8470.txt  ..  &&  cd ..  &&  mv TCGA-EJ-8470.txt  MASKED_SEGMENT_FILES
cd  f25404a8-3a83-416a-8e2d-9f62ff4bb049  && cp  CYMES_p_TCGAb_389_390_NSP_GenomeWideSNP_6_G03_1464346.nocnv_grch38.seg.v2.txt  TCGA-YL-A9WH.txt  && mv TCGA-YL-A9WH.txt  ..  &&  cd ..  &&  mv TCGA-YL-A9WH.txt  MASKED_SEGMENT_FILES
cd  9f2c4221-9a57-41f7-aa0c-d867c71d7e6f  && cp  GAMED_p_TCGA_B_312_313_314_NSP_GenomeWideSNP_6_C09_1361690.nocnv_grch38.seg.v2.txt  TCGA-J4-A67Q.txt  && mv TCGA-J4-A67Q.txt  ..  &&  cd ..  &&  mv TCGA-J4-A67Q.txt  MASKED_SEGMENT_FILES
cd  dc4c6cf2-f363-4c7e-905c-82a09c5ec687  && cp  SNAKE_p_TCGAb_429_NSP_GenomeWideSNP_6_B05_1521152.nocnv_grch38.seg.v2.txt  TCGA-ZG-A9LN.txt  && mv TCGA-ZG-A9LN.txt  ..  &&  cd ..  &&  mv TCGA-ZG-A9LN.txt  MASKED_SEGMENT_FILES
cd  a1f81c03-0065-4d02-91f0-e79a87e11b4e  && cp  GIRTH_p_TCGA_b108_137_SNP_N_GenomeWideSNP_6_C12_787924.nocnv_grch38.seg.v2.txt  TCGA-G9-6356.txt  && mv TCGA-G9-6356.txt  ..  &&  cd ..  &&  mv TCGA-G9-6356.txt  MASKED_SEGMENT_FILES
cd  9110b250-8d2e-4098-8265-96641c663835  && cp  NICHE_p_TCGAb3_67_68_69_70_NSP_GenomeWideSNP_6_H09_1438952.nocnv_grch38.seg.v2.txt  TCGA-KK-A8IG.txt  && mv TCGA-KK-A8IG.txt  ..  &&  cd ..  &&  mv TCGA-KK-A8IG.txt  MASKED_SEGMENT_FILES
cd  c2ca5aee-1305-411a-a562-fa9b403f16b5  && cp  VOLVA_p_TCGA_b91_SNP_2N_GenomeWideSNP_6_A03_755408.nocnv_grch38.seg.v2.txt  TCGA-EJ-5505.txt  && mv TCGA-EJ-5505.txt  ..  &&  cd ..  &&  mv TCGA-EJ-5505.txt  MASKED_SEGMENT_FILES
cd  8723f277-6898-4e6e-8e9e-4ffe1cc6db5c  && cp  CLADE_p_TCGASNP_184_195_N_GenomeWideSNP_6_C11_1039870.nocnv_grch38.seg.v2.txt  TCGA-EJ-7789.txt  && mv TCGA-EJ-7789.txt  ..  &&  cd ..  &&  mv TCGA-EJ-7789.txt  MASKED_SEGMENT_FILES
cd  5111df5c-5bb2-40e7-b4c3-f5d15b391e20  && cp  VOLVA_p_TCGA_b91_SNP_2N_GenomeWideSNP_6_E09_755534.nocnv_grch38.seg.v2.txt  TCGA-EJ-5516.txt  && mv TCGA-EJ-5516.txt  ..  &&  cd ..  &&  mv TCGA-EJ-5516.txt  MASKED_SEGMENT_FILES
cd  632cb082-70a0-49c7-aff0-c416d5d3455e  && cp  CLADE_p_TCGASNP_184_195_N_GenomeWideSNP_6_C08_1039812.nocnv_grch38.seg.v2.txt  TCGA-FC-7708.txt  && mv TCGA-FC-7708.txt  ..  &&  cd ..  &&  mv TCGA-FC-7708.txt  MASKED_SEGMENT_FILES
cd  c39fe53a-0891-4208-b5dd-261adbfdd580  && cp  VOLVA_p_TCGA_b91_SNP_2N_GenomeWideSNP_6_F07_755540.nocnv_grch38.seg.v2.txt  TCGA-EJ-5522.txt  && mv TCGA-EJ-5522.txt  ..  &&  cd ..  &&  mv TCGA-EJ-5522.txt  MASKED_SEGMENT_FILES
cd  f929766e-6d38-4380-8080-f6fe4dcfa168  && cp  MICHE_p_TCGAb_428_429_NSP_GenomeWideSNP_6_G12_1521368.nocnv_grch38.seg.v2.txt  TCGA-XK-AAIW.txt  && mv TCGA-XK-AAIW.txt  ..  &&  cd ..  &&  mv TCGA-XK-AAIW.txt  MASKED_SEGMENT_FILES
cd  2f8ba482-c7ab-43d9-ab23-06dfe59f32cc  && cp  TSUBA_p_TCGA352_119_144_221_NSP_GenomeWideSNP_6_G12_1377104.nocnv_grch38.seg.v2.txt  TCGA-HC-7741.txt  && mv TCGA-HC-7741.txt  ..  &&  cd ..  &&  mv TCGA-HC-7741.txt  MASKED_SEGMENT_FILES
cd  e06d932b-ed2b-4ba8-b950-4b79c8f49ca2  && cp  NICHE_p_TCGAb3_67_68_69_70_NSP_GenomeWideSNP_6_G07_1438918.nocnv_grch38.seg.v2.txt  TCGA-EJ-A8FU.txt  && mv TCGA-EJ-A8FU.txt  ..  &&  cd ..  &&  mv TCGA-EJ-A8FU.txt  MASKED_SEGMENT_FILES
cd  d6f8e6c3-aaca-47a1-9ec8-d6dc6dfc7611  && cp  CYMES_p_TCGAb_389_390_NSP_GenomeWideSNP_6_E05_1464330.nocnv_grch38.seg.v2.txt  TCGA-YL-A8SL.txt  && mv TCGA-YL-A8SL.txt  ..  &&  cd ..  &&  mv TCGA-YL-A8SL.txt  MASKED_SEGMENT_FILES
cd  f861586b-6d68-4ba1-a1ca-de10344eb6c5  && cp  STING_p_TCGAb_356_357_NSP_GenomeWideSNP_6_F03_1388350.nocnv_grch38.seg.v2.txt  TCGA-VP-A87K.txt  && mv TCGA-VP-A87K.txt  ..  &&  cd ..  &&  mv TCGA-VP-A87K.txt  MASKED_SEGMENT_FILES
cd  4090ae78-a29f-431c-9920-3d8ff1f08e92  && cp  SHOUT_p_TCGAb_319_20_21_22_NSP_GenomeWideSNP_6_C08_1365022.nocnv_grch38.seg.v2.txt  TCGA-KK-A6E7.txt  && mv TCGA-KK-A6E7.txt  ..  &&  cd ..  &&  mv TCGA-KK-A6E7.txt  MASKED_SEGMENT_FILES
cd  25369189-7a3c-4c3e-9610-a2580de5e549  && cp  ODDLY_p_TCGASNP_165_184_N_GenomeWideSNP_6_B11_1051584.nocnv_grch38.seg.v2.txt  TCGA-HI-7168.txt  && mv TCGA-HI-7168.txt  ..  &&  cd ..  &&  mv TCGA-HI-7168.txt  MASKED_SEGMENT_FILES
cd  09f9ce36-e484-42df-a58c-2afddd4a2732  && cp  CUPEL_p_TCGAb_370_371_372_NSP_GenomeWideSNP_6_D01_1438612.nocnv_grch38.seg.v2.txt  TCGA-KK-A8I9.txt  && mv TCGA-KK-A8I9.txt  ..  &&  cd ..  &&  mv TCGA-KK-A8I9.txt  MASKED_SEGMENT_FILES
cd  650096fe-8cfc-42a9-be5f-8b9eb80aa420  && cp  ODDLY_p_TCGASNP_165_184_N_GenomeWideSNP_6_D11_1051566.nocnv_grch38.seg.v2.txt  TCGA-HC-7213.txt  && mv TCGA-HC-7213.txt  ..  &&  cd ..  &&  mv TCGA-HC-7213.txt  MASKED_SEGMENT_FILES
cd  3018cb3a-8bbe-4db4-8440-4546167f3328  && cp  BASIC_p_TCGASNP_219_221_223_N_GenomeWideSNP_6_D05_1148676.nocnv_grch38.seg.v2.txt  TCGA-HC-8257.txt  && mv TCGA-HC-8257.txt  ..  &&  cd ..  &&  mv TCGA-HC-8257.txt  MASKED_SEGMENT_FILES
cd  aae92760-a5bb-4068-b65d-3ccb010692bc  && cp  MICHE_p_TCGAb_428_429_NSP_GenomeWideSNP_6_G06_1521468.nocnv_grch38.seg.v2.txt  TCGA-G9-A9S7.txt  && mv TCGA-G9-A9S7.txt  ..  &&  cd ..  &&  mv TCGA-G9-A9S7.txt  MASKED_SEGMENT_FILES
cd  4576cb4a-a3c1-4951-9fe5-420b129e9d36  && cp  CLADE_p_TCGASNP_184_195_N_GenomeWideSNP_6_D01_1039908.nocnv_grch38.seg.v2.txt  TCGA-EJ-7792.txt  && mv TCGA-EJ-7792.txt  ..  &&  cd ..  &&  mv TCGA-EJ-7792.txt  MASKED_SEGMENT_FILES
cd  c8ee817f-cce8-433d-b265-6d5543b9e00e  && cp  CYMES_p_TCGAb_389_390_NSP_GenomeWideSNP_6_E03_1464424.nocnv_grch38.seg.v2.txt  TCGA-YL-A8SA.txt  && mv TCGA-YL-A8SA.txt  ..  &&  cd ..  &&  mv TCGA-YL-A8SA.txt  MASKED_SEGMENT_FILES
cd  ddf1c302-0a60-477f-9a8b-78a859329369  && cp  WITED_p_TCGA_b161_171_SNP_N_GenomeWideSNP_6_F08_845006.nocnv_grch38.seg.v2.txt  TCGA-G9-6338.txt  && mv TCGA-G9-6338.txt  ..  &&  cd ..  &&  mv TCGA-G9-6338.txt  MASKED_SEGMENT_FILES
cd  d2ce1d4b-e437-4677-8dbe-7db4644903f1  && cp  ODDLY_p_TCGASNP_165_184_N_GenomeWideSNP_6_B12_1051538.nocnv_grch38.seg.v2.txt  TCGA-EJ-7315.txt  && mv TCGA-EJ-7315.txt  ..  &&  cd ..  &&  mv TCGA-EJ-7315.txt  MASKED_SEGMENT_FILES
cd  634f27b3-24ed-4579-94fc-1b094da18448  && cp  CLADE_p_TCGASNP_184_195_N_GenomeWideSNP_6_F08_1039836.nocnv_grch38.seg.v2.txt  TCGA-HC-7750.txt  && mv TCGA-HC-7750.txt  ..  &&  cd ..  &&  mv TCGA-HC-7750.txt  MASKED_SEGMENT_FILES
cd  58caef9f-bc41-4c6d-b407-9cad3605b302  && cp  CYMES_p_TCGAb_389_390_NSP_GenomeWideSNP_6_C01_1464358.nocnv_grch38.seg.v2.txt  TCGA-YL-A9WI.txt  && mv TCGA-YL-A9WI.txt  ..  &&  cd ..  &&  mv TCGA-YL-A9WI.txt  MASKED_SEGMENT_FILES
cd  54c69964-4b4b-4680-bb2a-adb9f8a2968d  && cp  CLEAR_p_TCGA_b91_SNP_1N_GenomeWideSNP_6_C07_755670.nocnv_grch38.seg.v2.txt  TCGA-CH-5743.txt  && mv TCGA-CH-5743.txt  ..  &&  cd ..  &&  mv TCGA-CH-5743.txt  MASKED_SEGMENT_FILES
cd  bd0820b3-0ea7-4e16-b5bc-9af38528c505  && cp  CLADE_p_TCGASNP_184_195_N_GenomeWideSNP_6_F02_1039946.nocnv_grch38.seg.v2.txt  TCGA-EJ-7785.txt  && mv TCGA-EJ-7785.txt  ..  &&  cd ..  &&  mv TCGA-EJ-7785.txt  MASKED_SEGMENT_FILES
cd  4c115860-b397-450b-bb91-7d2b33e6ce8f  && cp  WAGER_p_TCGA_282_284_285_286_N_GenomeWideSNP_6_H06_1359130.nocnv_grch38.seg.v2.txt  TCGA-J9-A52B.txt  && mv TCGA-J9-A52B.txt  ..  &&  cd ..  &&  mv TCGA-J9-A52B.txt  MASKED_SEGMENT_FILES
cd  3f969d5b-6d54-4927-99e8-4d5c7f55f2d7  && cp  LICIT_p_TCGAb_330_331_NSP_GenomeWideSNP_6_E01_1367562.nocnv_grch38.seg.v2.txt  TCGA-KK-A7AW.txt  && mv TCGA-KK-A7AW.txt  ..  &&  cd ..  &&  mv TCGA-KK-A7AW.txt  MASKED_SEGMENT_FILES
cd  b9943c5e-584c-49c3-b7c5-15ffa85060eb  && cp  CUPEL_p_TCGAb_370_371_372_NSP_GenomeWideSNP_6_F01_1438684.nocnv_grch38.seg.v2.txt  TCGA-V1-A8MG.txt  && mv TCGA-V1-A8MG.txt  ..  &&  cd ..  &&  mv TCGA-V1-A8MG.txt  MASKED_SEGMENT_FILES
cd  4d10de32-926f-4f2c-bce2-fd1141cacd62  && cp  WAGER_p_TCGA_282_284_285_286_N_GenomeWideSNP_6_B07_1359138.nocnv_grch38.seg.v2.txt  TCGA-J9-A52E.txt  && mv TCGA-J9-A52E.txt  ..  &&  cd ..  &&  mv TCGA-J9-A52E.txt  MASKED_SEGMENT_FILES
cd  dfb6c01d-b300-41dc-ab05-0c2d175cc386  && cp  RIELS_p_TCGA_268_269_N_GenomeWideSNP_6_H01_1306428.nocnv_grch38.seg.v2.txt  TCGA-FC-A4JI.txt  && mv TCGA-FC-A4JI.txt  ..  &&  cd ..  &&  mv TCGA-FC-A4JI.txt  MASKED_SEGMENT_FILES
cd  d3d6574c-b6d5-4895-9e92-aef473dd2e8c  && cp  NICHE_p_TCGAb3_67_68_69_70_NSP_GenomeWideSNP_6_H07_1439028.nocnv_grch38.seg.v2.txt  TCGA-KK-A8I8.txt  && mv TCGA-KK-A8I8.txt  ..  &&  cd ..  &&  mv TCGA-KK-A8I8.txt  MASKED_SEGMENT_FILES
cd  cfda9ba3-b5af-40ec-8619-efb4a9e12ec6  && cp  CLADE_p_TCGASNP_184_195_N_GenomeWideSNP_6_H02_1039840.nocnv_grch38.seg.v2.txt  TCGA-EJ-7781.txt  && mv TCGA-EJ-7781.txt  ..  &&  cd ..  &&  mv TCGA-EJ-7781.txt  MASKED_SEGMENT_FILES
cd  d16ac780-2f8c-4439-ab06-5e28938b96ac  && cp  SNAKE_p_TCGAb_429_NSP_GenomeWideSNP_6_C11_1521002.nocnv_grch38.seg.v2.txt  TCGA-V1-A9ZR.txt  && mv TCGA-V1-A9ZR.txt  ..  &&  cd ..  &&  mv TCGA-V1-A9ZR.txt  MASKED_SEGMENT_FILES
cd  b1352da5-e202-427a-82ed-97eca810b823  && cp  NICHE_p_TCGAb3_67_68_69_70_NSP_GenomeWideSNP_6_H05_1438922.nocnv_grch38.seg.v2.txt  TCGA-HC-A8D1.txt  && mv TCGA-HC-A8D1.txt  ..  &&  cd ..  &&  mv TCGA-HC-A8D1.txt  MASKED_SEGMENT_FILES
cd  558fcee2-d5af-4cff-be25-42d24e80e11f  && cp  SNAKE_p_TCGAb_429_NSP_GenomeWideSNP_6_G11_1521052.nocnv_grch38.seg.v2.txt  TCGA-ZG-A9ND.txt  && mv TCGA-ZG-A9ND.txt  ..  &&  cd ..  &&  mv TCGA-ZG-A9ND.txt  MASKED_SEGMENT_FILES
cd  6310282e-cc7f-47c9-abfc-7f6c381080e0  && cp  WITED_p_TCGA_b161_171_SNP_N_GenomeWideSNP_6_A12_845060.nocnv_grch38.seg.v2.txt  TCGA-G9-6343.txt  && mv TCGA-G9-6343.txt  ..  &&  cd ..  &&  mv TCGA-G9-6343.txt  MASKED_SEGMENT_FILES
cd  72e27731-bad2-450d-b8e5-455064d60b6a  && cp  CUPEL_p_TCGAb_370_371_372_NSP_GenomeWideSNP_6_C07_1438624.nocnv_grch38.seg.v2.txt  TCGA-YL-A8HK.txt  && mv TCGA-YL-A8HK.txt  ..  &&  cd ..  &&  mv TCGA-YL-A8HK.txt  MASKED_SEGMENT_FILES
cd  a3fed181-a017-43c2-882e-17e8adeb798a  && cp  STING_p_TCGAb_356_357_NSP_GenomeWideSNP_6_H07_1388354.nocnv_grch38.seg.v2.txt  TCGA-VN-A88M.txt  && mv TCGA-VN-A88M.txt  ..  &&  cd ..  &&  mv TCGA-VN-A88M.txt  MASKED_SEGMENT_FILES
cd  b00f923c-5326-41b8-a701-c1c3ac6fc72e  && cp  CYMES_p_TCGAb_389_390_NSP_GenomeWideSNP_6_D05_1464306.nocnv_grch38.seg.v2.txt  TCGA-XJ-A9DI.txt  && mv TCGA-XJ-A9DI.txt  ..  &&  cd ..  &&  mv TCGA-XJ-A9DI.txt  MASKED_SEGMENT_FILES
cd  febdab02-b409-4735-81c6-c500d3a4cb43  && cp  SHOUT_p_TCGAb_319_20_21_22_NSP_GenomeWideSNP_6_C04_1364976.nocnv_grch38.seg.v2.txt  TCGA-HC-A6HY.txt  && mv TCGA-HC-A6HY.txt  ..  &&  cd ..  &&  mv TCGA-HC-A6HY.txt  MASKED_SEGMENT_FILES
cd  b2206857-02d6-4399-b4ce-781fe3585589  && cp  CUPEL_p_TCGAb_370_371_372_NSP_GenomeWideSNP_6_A11_1438698.nocnv_grch38.seg.v2.txt  TCGA-KK-A8IF.txt  && mv TCGA-KK-A8IF.txt  ..  &&  cd ..  &&  mv TCGA-KK-A8IF.txt  MASKED_SEGMENT_FILES
cd  7cb90e5b-46b8-4319-b429-ecf142eab326  && cp  CUPEL_p_TCGAb_370_371_372_NSP_GenomeWideSNP_6_A09_1438644.nocnv_grch38.seg.v2.txt  TCGA-M7-A722.txt  && mv TCGA-M7-A722.txt  ..  &&  cd ..  &&  mv TCGA-M7-A722.txt  MASKED_SEGMENT_FILES
cd  a868d443-8d42-4143-8492-da844a933e36  && cp  SNAKE_p_TCGAb_429_NSP_GenomeWideSNP_6_B07_1521094.nocnv_grch38.seg.v2.txt  TCGA-ZG-A9LY.txt  && mv TCGA-ZG-A9LY.txt  ..  &&  cd ..  &&  mv TCGA-ZG-A9LY.txt  MASKED_SEGMENT_FILES
cd  85ff01be-ea7d-4d0f-a14a-2d46641f1ce6  && cp  GAMED_p_TCGA_B_312_313_314_NSP_GenomeWideSNP_6_B07_1361800.nocnv_grch38.seg.v2.txt  TCGA-HC-A6AQ.txt  && mv TCGA-HC-A6AQ.txt  ..  &&  cd ..  &&  mv TCGA-HC-A6AQ.txt  MASKED_SEGMENT_FILES
cd  c9cc5156-daa7-4dd1-a202-b9f1e4cf2851  && cp  GAMED_p_TCGA_B_312_313_314_NSP_GenomeWideSNP_6_C07_1361768.nocnv_grch38.seg.v2.txt  TCGA-J4-A67O.txt  && mv TCGA-J4-A67O.txt  ..  &&  cd ..  &&  mv TCGA-J4-A67O.txt  MASKED_SEGMENT_FILES
cd  a5f7b211-ab91-416d-98f0-f180a52f4a7b  && cp  GAMED_p_TCGA_B_312_313_314_NSP_GenomeWideSNP_6_B03_1361678.nocnv_grch38.seg.v2.txt  TCGA-HC-A6AO.txt  && mv TCGA-HC-A6AO.txt  ..  &&  cd ..  &&  mv TCGA-HC-A6AO.txt  MASKED_SEGMENT_FILES
cd  4d45c7f1-7f2e-4e44-8b41-212123ff8bee  && cp  VOLVA_p_TCGA_b91_SNP_2N_GenomeWideSNP_6_A04_755386.nocnv_grch38.seg.v2.txt  TCGA-EJ-5524.txt  && mv TCGA-EJ-5524.txt  ..  &&  cd ..  &&  mv TCGA-EJ-5524.txt  MASKED_SEGMENT_FILES
cd  0006857d-7ed2-44c0-995b-d257a785a452  && cp  CLADE_p_TCGASNP_184_195_N_GenomeWideSNP_6_G03_1039872.nocnv_grch38.seg.v2.txt  TCGA-EJ-7328.txt  && mv TCGA-EJ-7328.txt  ..  &&  cd ..  &&  mv TCGA-EJ-7328.txt  MASKED_SEGMENT_FILES
cd  0b0a5ae3-a31b-4b87-8071-7b422e8c7b15  && cp  SHUNS_p_TCGAb_388_389_NSP_GenomeWideSNP_6_H07_1464576.nocnv_grch38.seg.v2.txt  TCGA-YL-A8SC.txt  && mv TCGA-YL-A8SC.txt  ..  &&  cd ..  &&  mv TCGA-YL-A8SC.txt  MASKED_SEGMENT_FILES
cd  7202c63f-9874-42a8-a4c0-21e04fd2cc38  && cp  SPICS_p_TCGA_B_314_315_316_NSP_GenomeWideSNP_6_B12_1361556.nocnv_grch38.seg.v2.txt  TCGA-J4-A67T.txt  && mv TCGA-J4-A67T.txt  ..  &&  cd ..  &&  mv TCGA-J4-A67T.txt  MASKED_SEGMENT_FILES
cd  04d77472-70d9-4b3d-a3e3-46ffa7487d08  && cp  MICHE_p_TCGAb_428_429_NSP_GenomeWideSNP_6_G08_1521418.nocnv_grch38.seg.v2.txt  TCGA-HC-A9TH.txt  && mv TCGA-HC-A9TH.txt  ..  &&  cd ..  &&  mv TCGA-HC-A9TH.txt  MASKED_SEGMENT_FILES
cd  3e8fd19e-ccbf-4aa4-b3a1-186cb1bb1291  && cp  NICHE_p_TCGAb3_67_68_69_70_NSP_GenomeWideSNP_6_G05_1439008.nocnv_grch38.seg.v2.txt  TCGA-KK-A8IM.txt  && mv TCGA-KK-A8IM.txt  ..  &&  cd ..  &&  mv TCGA-KK-A8IM.txt  MASKED_SEGMENT_FILES
cd  e538751b-6065-43d3-9ed7-de399c5f54bb  && cp  LICIT_p_TCGAb_330_331_NSP_GenomeWideSNP_6_F05_1367444.nocnv_grch38.seg.v2.txt  TCGA-M7-A720.txt  && mv TCGA-M7-A720.txt  ..  &&  cd ..  &&  mv TCGA-M7-A720.txt  MASKED_SEGMENT_FILES
cd  d3bbd300-2126-46eb-8730-10c908c59732  && cp  LICIT_p_TCGAb_330_331_NSP_GenomeWideSNP_6_D05_1367600.nocnv_grch38.seg.v2.txt  TCGA-EJ-7325.txt  && mv TCGA-EJ-7325.txt  ..  &&  cd ..  &&  mv TCGA-EJ-7325.txt  MASKED_SEGMENT_FILES
cd  4673538d-d0ae-4833-ab4d-f3b9b4d1984b  && cp  MICHE_p_TCGAb_428_429_NSP_GenomeWideSNP_6_E12_1521478.nocnv_grch38.seg.v2.txt  TCGA-4L-AA1F.txt  && mv TCGA-4L-AA1F.txt  ..  &&  cd ..  &&  mv TCGA-4L-AA1F.txt  MASKED_SEGMENT_FILES
cd  7844a7f6-176c-4437-8619-865a718518a9  && cp  STING_p_TCGAb_356_357_NSP_GenomeWideSNP_6_G05_1388344.nocnv_grch38.seg.v2.txt  TCGA-VP-A87J.txt  && mv TCGA-VP-A87J.txt  ..  &&  cd ..  &&  mv TCGA-VP-A87J.txt  MASKED_SEGMENT_FILES
cd  069d0dd5-16ea-4efe-b256-2f410e72698d  && cp  VOLVA_p_TCGA_b91_SNP_2N_GenomeWideSNP_6_F09_755458.nocnv_grch38.seg.v2.txt  TCGA-EJ-5502.txt  && mv TCGA-EJ-5502.txt  ..  &&  cd ..  &&  mv TCGA-EJ-5502.txt  MASKED_SEGMENT_FILES
cd  1d1ec87e-79b7-4830-bdba-c32734a60127  && cp  STING_p_TCGAb_356_357_NSP_GenomeWideSNP_6_H09_1388270.nocnv_grch38.seg.v2.txt  TCGA-VP-A878.txt  && mv TCGA-VP-A878.txt  ..  &&  cd ..  &&  mv TCGA-VP-A878.txt  MASKED_SEGMENT_FILES
cd  ad2d06be-5106-4ace-bd63-becf5c84f914  && cp  VOLVA_p_TCGA_b91_SNP_2N_GenomeWideSNP_6_C10_755518.nocnv_grch38.seg.v2.txt  TCGA-EJ-5510.txt  && mv TCGA-EJ-5510.txt  ..  &&  cd ..  &&  mv TCGA-EJ-5510.txt  MASKED_SEGMENT_FILES
cd  e7c17721-fefe-4271-9ff0-4c230da21b09  && cp  NICHE_p_TCGAb3_67_68_69_70_NSP_GenomeWideSNP_6_H11_1438982.nocnv_grch38.seg.v2.txt  TCGA-TK-A8OK.txt  && mv TCGA-TK-A8OK.txt  ..  &&  cd ..  &&  mv TCGA-TK-A8OK.txt  MASKED_SEGMENT_FILES
cd  acd0433d-209d-4c26-aeff-5ef512cbc6ee  && cp  WAGER_p_TCGA_282_284_285_286_N_GenomeWideSNP_6_D07_1359014.nocnv_grch38.seg.v2.txt  TCGA-KK-A59Y.txt  && mv TCGA-KK-A59Y.txt  ..  &&  cd ..  &&  mv TCGA-KK-A59Y.txt  MASKED_SEGMENT_FILES
cd  5fc1e74f-9978-4e36-a004-01b48e29e93b  && cp  CLADE_p_TCGASNP_184_195_N_GenomeWideSNP_6_F05_1039920.nocnv_grch38.seg.v2.txt  TCGA-EJ-7791.txt  && mv TCGA-EJ-7791.txt  ..  &&  cd ..  &&  mv TCGA-EJ-7791.txt  MASKED_SEGMENT_FILES
cd  0241567c-fab7-42a7-9f16-f345f6c2072a  && cp  CLEAR_p_TCGA_b91_SNP_1N_GenomeWideSNP_6_C11_755598.nocnv_grch38.seg.v2.txt  TCGA-CH-5744.txt  && mv TCGA-CH-5744.txt  ..  &&  cd ..  &&  mv TCGA-CH-5744.txt  MASKED_SEGMENT_FILES
cd  65435a9e-7eae-40d0-90e8-8e01cdefbc29  && cp  VOLVA_p_TCGA_b91_SNP_2N_GenomeWideSNP_6_C11_755382.nocnv_grch38.seg.v2.txt  TCGA-EJ-5519.txt  && mv TCGA-EJ-5519.txt  ..  &&  cd ..  &&  mv TCGA-EJ-5519.txt  MASKED_SEGMENT_FILES
cd  9c1e9a31-3e7c-4f61-a73a-47379a6cf1e1  && cp  DIODE_p_TCGAb3_47_48_49_50_NSP_GenomeWideSNP_6_A09_1373326.nocnv_grch38.seg.v2.txt  TCGA-EJ-A6RA.txt  && mv TCGA-EJ-A6RA.txt  ..  &&  cd ..  &&  mv TCGA-EJ-A6RA.txt  MASKED_SEGMENT_FILES
cd  04a8fad6-8c13-4021-9ecb-96462f7e32fb  && cp  LICIT_p_TCGAb_330_331_NSP_GenomeWideSNP_6_E11_1367598.nocnv_grch38.seg.v2.txt  TCGA-KK-A7B4.txt  && mv TCGA-KK-A7B4.txt  ..  &&  cd ..  &&  mv TCGA-KK-A7B4.txt  MASKED_SEGMENT_FILES
cd  51660716-9e16-4f77-8f51-ebb90cba3bdc  && cp  WITED_p_TCGA_b161_171_SNP_N_GenomeWideSNP_6_D05_845022.nocnv_grch38.seg.v2.txt  TCGA-HC-7075.txt  && mv TCGA-HC-7075.txt  ..  &&  cd ..  &&  mv TCGA-HC-7075.txt  MASKED_SEGMENT_FILES
cd  a62348df-fb02-4ee6-a20b-079f9a01eb17  && cp  CUPEL_p_TCGAb_370_371_372_NSP_GenomeWideSNP_6_E11_1438592.nocnv_grch38.seg.v2.txt  TCGA-XA-A8JR.txt  && mv TCGA-XA-A8JR.txt  ..  &&  cd ..  &&  mv TCGA-XA-A8JR.txt  MASKED_SEGMENT_FILES
cd  237e36b4-17eb-4f6a-8921-b96f04421f7e  && cp  LICIT_p_TCGAb_330_331_NSP_GenomeWideSNP_6_D03_1367594.nocnv_grch38.seg.v2.txt  TCGA-EJ-7318.txt  && mv TCGA-EJ-7318.txt  ..  &&  cd ..  &&  mv TCGA-EJ-7318.txt  MASKED_SEGMENT_FILES
cd  ea25cf48-82ff-438e-99e9-b454a3307eaf  && cp  SHUNS_p_TCGAb_388_389_NSP_GenomeWideSNP_6_G07_1464484.nocnv_grch38.seg.v2.txt  TCGA-YL-A8SO.txt  && mv TCGA-YL-A8SO.txt  ..  &&  cd ..  &&  mv TCGA-YL-A8SO.txt  MASKED_SEGMENT_FILES
cd  9022c8e9-d2fe-47b4-97a9-e76fde7cd25f  && cp  SNAKE_p_TCGAb_429_NSP_GenomeWideSNP_6_D03_1520986.nocnv_grch38.seg.v2.txt  TCGA-ZG-A9L2.txt  && mv TCGA-ZG-A9L2.txt  ..  &&  cd ..  &&  mv TCGA-ZG-A9L2.txt  MASKED_SEGMENT_FILES
cd  ca464d24-70c8-4981-bec9-81fecaac54bf  && cp  DIODE_p_TCGAb3_47_48_49_50_NSP_GenomeWideSNP_6_B08_1373358.nocnv_grch38.seg.v2.txt  TCGA-HC-A76W.txt  && mv TCGA-HC-A76W.txt  ..  &&  cd ..  &&  mv TCGA-HC-A76W.txt  MASKED_SEGMENT_FILES
cd  25a277a8-4dbf-46f8-a452-db4a4a7de620  && cp  VOLVA_p_TCGA_b91_SNP_2N_GenomeWideSNP_6_C03_755394.nocnv_grch38.seg.v2.txt  TCGA-EJ-5507.txt  && mv TCGA-EJ-5507.txt  ..  &&  cd ..  &&  mv TCGA-EJ-5507.txt  MASKED_SEGMENT_FILES
cd  1effb84e-f169-43be-a226-fc6bfcc56f68  && cp  DIODE_p_TCGAb3_47_48_49_50_NSP_GenomeWideSNP_6_B01_1373186.nocnv_grch38.seg.v2.txt  TCGA-EJ-A7NG.txt  && mv TCGA-EJ-A7NG.txt  ..  &&  cd ..  &&  mv TCGA-EJ-A7NG.txt  MASKED_SEGMENT_FILES
cd  9a2165a8-a4f0-4757-9c13-64248eda5fdf  && cp  SNAKE_p_TCGAb_429_NSP_GenomeWideSNP_6_D09_1521102.nocnv_grch38.seg.v2.txt  TCGA-ZG-A9LU.txt  && mv TCGA-ZG-A9LU.txt  ..  &&  cd ..  &&  mv TCGA-ZG-A9LU.txt  MASKED_SEGMENT_FILES
cd  ba4fc67f-a5b9-46e4-bcb6-54e2e1f52ce8  && cp  CLEAR_p_TCGA_b91_SNP_1N_GenomeWideSNP_6_B04_755654.nocnv_grch38.seg.v2.txt  TCGA-CH-5746.txt  && mv TCGA-CH-5746.txt  ..  &&  cd ..  &&  mv TCGA-CH-5746.txt  MASKED_SEGMENT_FILES
cd  a6ca1d6f-22a8-48c3-994e-8d4eedc28e90  && cp  ASPER_p_TCGA_b_306_308_146_NSP_GenomeWideSNP_6_E10_1365490.nocnv_grch38.seg.v2.txt  TCGA-KK-A59X.txt  && mv TCGA-KK-A59X.txt  ..  &&  cd ..  &&  mv TCGA-KK-A59X.txt  MASKED_SEGMENT_FILES
cd  a09ab9c3-4a7a-4c36-87d2-99130e5c84b8  && cp  ODDLY_p_TCGASNP_165_184_N_GenomeWideSNP_6_D12_1051608.nocnv_grch38.seg.v2.txt  TCGA-HI-7170.txt  && mv TCGA-HI-7170.txt  ..  &&  cd ..  &&  mv TCGA-HI-7170.txt  MASKED_SEGMENT_FILES
cd  2e0ad282-8837-4e7a-81a3-2a0d21a91a2e  && cp  NICHE_p_TCGAb3_67_68_69_70_NSP_GenomeWideSNP_6_G09_1439082.nocnv_grch38.seg.v2.txt  TCGA-KK-A8ID.txt  && mv TCGA-KK-A8ID.txt  ..  &&  cd ..  &&  mv TCGA-KK-A8ID.txt  MASKED_SEGMENT_FILES
cd  24314149-3d9e-4cf9-942a-29103b8b0ca1  && cp  SNAKE_p_TCGAb_429_NSP_GenomeWideSNP_6_E03_1521136.nocnv_grch38.seg.v2.txt  TCGA-XK-AAJP.txt  && mv TCGA-XK-AAJP.txt  ..  &&  cd ..  &&  mv TCGA-XK-AAJP.txt  MASKED_SEGMENT_FILES
cd  a8df2051-bc94-485a-ae91-bb9233748875  && cp  CLEAR_p_TCGA_b91_SNP_1N_GenomeWideSNP_6_E06_755730.nocnv_grch38.seg.v2.txt  TCGA-CH-5765.txt  && mv TCGA-CH-5765.txt  ..  &&  cd ..  &&  mv TCGA-CH-5765.txt  MASKED_SEGMENT_FILES
cd  f159a611-b4cb-4d53-8334-17e697c7a3b6  && cp  CLEAR_p_TCGA_b91_SNP_1N_GenomeWideSNP_6_B12_755724.nocnv_grch38.seg.v2.txt  TCGA-CH-5751.txt  && mv TCGA-CH-5751.txt  ..  &&  cd ..  &&  mv TCGA-CH-5751.txt  MASKED_SEGMENT_FILES
cd  0415ef81-ffe1-4f1b-88d7-dd012520db39  && cp  LICIT_p_TCGAb_330_331_NSP_GenomeWideSNP_6_E07_1367460.nocnv_grch38.seg.v2.txt  TCGA-KK-A7B1.txt  && mv TCGA-KK-A7B1.txt  ..  &&  cd ..  &&  mv TCGA-KK-A7B1.txt  MASKED_SEGMENT_FILES
cd  4287a38f-1393-452f-8b1f-97f0eb55772f  && cp  SNAKE_p_TCGAb_429_NSP_GenomeWideSNP_6_B09_1521084.nocnv_grch38.seg.v2.txt  TCGA-J4-AATZ.txt  && mv TCGA-J4-AATZ.txt  ..  &&  cd ..  &&  mv TCGA-J4-AATZ.txt  MASKED_SEGMENT_FILES
cd  b815830d-5a1f-4c8a-8086-1ce9fd91da0c  && cp  LICIT_p_TCGAb_330_331_NSP_GenomeWideSNP_6_E05_1367604.nocnv_grch38.seg.v2.txt  TCGA-KK-A7B0.txt  && mv TCGA-KK-A7B0.txt  ..  &&  cd ..  &&  mv TCGA-KK-A7B0.txt  MASKED_SEGMENT_FILES
cd  ad21ccb9-83d8-43e7-bc26-341e848b650c  && cp  CLADE_p_TCGASNP_184_195_N_GenomeWideSNP_6_G08_1039830.nocnv_grch38.seg.v2.txt  TCGA-HC-7737.txt  && mv TCGA-HC-7737.txt  ..  &&  cd ..  &&  mv TCGA-HC-7737.txt  MASKED_SEGMENT_FILES
cd  54826896-79ad-4801-853b-e40d8c605867  && cp  MICHE_p_TCGAb_428_429_NSP_GenomeWideSNP_6_G10_1521476.nocnv_grch38.seg.v2.txt  TCGA-EJ-AB20.txt  && mv TCGA-EJ-AB20.txt  ..  &&  cd ..  &&  mv TCGA-EJ-AB20.txt  MASKED_SEGMENT_FILES
cd  e6724568-13d7-4338-afb7-4f84e2a31967  && cp  STING_p_TCGAb_356_357_NSP_GenomeWideSNP_6_G09_1388326.nocnv_grch38.seg.v2.txt  TCGA-VN-A88L.txt  && mv TCGA-VN-A88L.txt  ..  &&  cd ..  &&  mv TCGA-VN-A88L.txt  MASKED_SEGMENT_FILES
cd  b7505159-8c80-4027-8d8a-484d63af006c  && cp  GAMED_p_TCGA_B_312_313_314_NSP_GenomeWideSNP_6_A07_1361680.nocnv_grch38.seg.v2.txt  TCGA-FC-A66V.txt  && mv TCGA-FC-A66V.txt  ..  &&  cd ..  &&  mv TCGA-FC-A66V.txt  MASKED_SEGMENT_FILES
cd  15cf8e7d-660a-4cda-a0fd-52c92e1e6d47  && cp  CYMES_p_TCGAb_389_390_NSP_GenomeWideSNP_6_B11_1464392.nocnv_grch38.seg.v2.txt  TCGA-YJ-A8SW.txt  && mv TCGA-YJ-A8SW.txt  ..  &&  cd ..  &&  mv TCGA-YJ-A8SW.txt  MASKED_SEGMENT_FILES
cd  916ba41f-cce2-4388-a587-d0b9ce9b776b  && cp  CYMES_p_TCGAb_389_390_NSP_GenomeWideSNP_6_F03_1464264.nocnv_grch38.seg.v2.txt  TCGA-2A-A8VV.txt  && mv TCGA-2A-A8VV.txt  ..  &&  cd ..  &&  mv TCGA-2A-A8VV.txt  MASKED_SEGMENT_FILES
cd  b4f24b3a-7b01-4883-8547-6c32d6b9be30  && cp  STING_p_TCGAb_356_357_NSP_GenomeWideSNP_6_G07_1388204.nocnv_grch38.seg.v2.txt  TCGA-VP-A876.txt  && mv TCGA-VP-A876.txt  ..  &&  cd ..  &&  mv TCGA-VP-A876.txt  MASKED_SEGMENT_FILES
cd  b49bc296-36fd-4883-ac1f-ebb3867ddd65  && cp  CLEAR_p_TCGA_b91_SNP_1N_GenomeWideSNP_6_E04_755586.nocnv_grch38.seg.v2.txt  TCGA-CH-5739.txt  && mv TCGA-CH-5739.txt  ..  &&  cd ..  &&  mv TCGA-CH-5739.txt  MASKED_SEGMENT_FILES
cd  51af356b-a44c-4896-9e54-929f02f36928  && cp  VOLVA_p_TCGA_b91_SNP_2N_GenomeWideSNP_6_F08_755428.nocnv_grch38.seg.v2.txt  TCGA-EJ-5498.txt  && mv TCGA-EJ-5498.txt  ..  &&  cd ..  &&  mv TCGA-EJ-5498.txt  MASKED_SEGMENT_FILES
cd  1a5b7e77-4a7d-46bf-b7b7-fce792775f51  && cp  CLADE_p_TCGASNP_184_195_N_GenomeWideSNP_6_G06_1039962.nocnv_grch38.seg.v2.txt  TCGA-EJ-7330.txt  && mv TCGA-EJ-7330.txt  ..  &&  cd ..  &&  mv TCGA-EJ-7330.txt  MASKED_SEGMENT_FILES
cd  7e852464-7476-45c9-af91-f2d71ea7c0ee  && cp  STING_p_TCGAb_356_357_NSP_GenomeWideSNP_6_E05_1388248.nocnv_grch38.seg.v2.txt  TCGA-VP-A87C.txt  && mv TCGA-VP-A87C.txt  ..  &&  cd ..  &&  mv TCGA-VP-A87C.txt  MASKED_SEGMENT_FILES
cd  69a52ca7-e66e-40ad-8cb4-4cacec5ebe21  && cp  DIODE_p_TCGAb3_47_48_49_50_NSP_GenomeWideSNP_6_C10_1373238.nocnv_grch38.seg.v2.txt  TCGA-KC-A7FE.txt  && mv TCGA-KC-A7FE.txt  ..  &&  cd ..  &&  mv TCGA-KC-A7FE.txt  MASKED_SEGMENT_FILES
cd  7f306422-c56b-4bda-8cc0-e6dac420c8b7  && cp  NICHE_p_TCGAb3_67_68_69_70_NSP_GenomeWideSNP_6_G01_1439054.nocnv_grch38.seg.v2.txt  TCGA-KK-A8I5.txt  && mv TCGA-KK-A8I5.txt  ..  &&  cd ..  &&  mv TCGA-KK-A8I5.txt  MASKED_SEGMENT_FILES
cd  2c02957d-1700-4f08-adb4-011f6e965746  && cp  SNAKE_p_TCGAb_429_NSP_GenomeWideSNP_6_C03_1521044.nocnv_grch38.seg.v2.txt  TCGA-G9-7509.txt  && mv TCGA-G9-7509.txt  ..  &&  cd ..  &&  mv TCGA-G9-7509.txt  MASKED_SEGMENT_FILES
cd  10d0af74-d6c7-41e5-b4b4-5094a40184c1  && cp  SNAKE_p_TCGAb_429_NSP_GenomeWideSNP_6_B03_1521048.nocnv_grch38.seg.v2.txt  TCGA-ZG-A9MC.txt  && mv TCGA-ZG-A9MC.txt  ..  &&  cd ..  &&  mv TCGA-ZG-A9MC.txt  MASKED_SEGMENT_FILES
cd  8243a1fa-265b-4724-bb41-4ffb748b3c8f  && cp  CLEAR_p_TCGA_b91_SNP_1N_GenomeWideSNP_6_D06_755680.nocnv_grch38.seg.v2.txt  TCGA-CH-5761.txt  && mv TCGA-CH-5761.txt  ..  &&  cd ..  &&  mv TCGA-CH-5761.txt  MASKED_SEGMENT_FILES
cd  7dfcb056-add7-4eeb-8e0d-c6e58f977359  && cp  SPICS_p_TCGA_B_314_315_316_NSP_GenomeWideSNP_6_B01_1361436.nocnv_grch38.seg.v2.txt  TCGA-EJ-A65F.txt  && mv TCGA-EJ-A65F.txt  ..  &&  cd ..  &&  mv TCGA-EJ-A65F.txt  MASKED_SEGMENT_FILES
cd  6130d819-8f4d-4d0e-9660-d83055e6ed44  && cp  SHOUT_p_TCGAb_319_20_21_22_NSP_GenomeWideSNP_6_C10_1365040.nocnv_grch38.seg.v2.txt  TCGA-KK-A6E8.txt  && mv TCGA-KK-A6E8.txt  ..  &&  cd ..  &&  mv TCGA-KK-A6E8.txt  MASKED_SEGMENT_FILES
cd  141e1651-9036-41f4-ae1d-72a3329ab6d2  && cp  BASIC_p_TCGASNP_219_221_223_N_GenomeWideSNP_6_E10_1148648.nocnv_grch38.seg.v2.txt  TCGA-HC-8256.txt  && mv TCGA-HC-8256.txt  ..  &&  cd ..  &&  mv TCGA-HC-8256.txt  MASKED_SEGMENT_FILES
cd  c0a384de-9bc2-4d6a-8484-a6163ebe6089  && cp  ASPER_p_TCGA_b_306_308_146_NSP_GenomeWideSNP_6_E09_1365524.nocnv_grch38.seg.v2.txt  TCGA-EJ-A65G.txt  && mv TCGA-EJ-A65G.txt  ..  &&  cd ..  &&  mv TCGA-EJ-A65G.txt  MASKED_SEGMENT_FILES
cd  2ba81944-31d1-4007-bc76-09f32199f603  && cp  ASPER_p_TCGA_b_306_308_146_NSP_GenomeWideSNP_6_E06_1365502.nocnv_grch38.seg.v2.txt  TCGA-HC-8216.txt  && mv TCGA-HC-8216.txt  ..  &&  cd ..  &&  mv TCGA-HC-8216.txt  MASKED_SEGMENT_FILES
cd  fe1d69eb-8e90-48e3-a1df-8f65fc2aee1b  && cp  SNAKE_p_TCGAb_429_NSP_GenomeWideSNP_6_G01_1521080.nocnv_grch38.seg.v2.txt  TCGA-2A-AAYO.txt  && mv TCGA-2A-AAYO.txt  ..  &&  cd ..  &&  mv TCGA-2A-AAYO.txt  MASKED_SEGMENT_FILES
cd  ee171c49-cc45-410a-9160-698443f9cda8  && cp  STING_p_TCGAb_356_357_NSP_GenomeWideSNP_6_D01_1388342.nocnv_grch38.seg.v2.txt  TCGA-J4-A83L.txt  && mv TCGA-J4-A83L.txt  ..  &&  cd ..  &&  mv TCGA-J4-A83L.txt  MASKED_SEGMENT_FILES
cd  fd340cc4-c4ce-420b-ae5a-741c6e182ad6  && cp  GIRTH_p_TCGA_b108_137_SNP_N_GenomeWideSNP_6_D08_787868.nocnv_grch38.seg.v2.txt  TCGA-CH-5767.txt  && mv TCGA-CH-5767.txt  ..  &&  cd ..  &&  mv TCGA-CH-5767.txt  MASKED_SEGMENT_FILES
cd  1916de6f-fd49-4222-beb8-0711569a51f1  && cp  SHUNS_p_TCGAb_388_389_NSP_GenomeWideSNP_6_H11_1464570.nocnv_grch38.seg.v2.txt  TCGA-V1-A8WV.txt  && mv TCGA-V1-A8WV.txt  ..  &&  cd ..  &&  mv TCGA-V1-A8WV.txt  MASKED_SEGMENT_FILES
cd  437bbacf-ce0c-4ae1-a209-245a3d8504fc  && cp  STING_p_TCGAb_356_357_NSP_GenomeWideSNP_6_H03_1388310.nocnv_grch38.seg.v2.txt  TCGA-EJ-A8FS.txt  && mv TCGA-EJ-A8FS.txt  ..  &&  cd ..  &&  mv TCGA-EJ-A8FS.txt  MASKED_SEGMENT_FILES
cd  7fd1c6b2-8ea9-4b2a-a3e3-c2d98c8659eb  && cp  ODDLY_p_TCGASNP_165_184_N_GenomeWideSNP_6_D09_1051668.nocnv_grch38.seg.v2.txt  TCGA-HC-7212.txt  && mv TCGA-HC-7212.txt  ..  &&  cd ..  &&  mv TCGA-HC-7212.txt  MASKED_SEGMENT_FILES
cd  a2c2238f-6bc5-40da-abb8-56a3e3657f7b  && cp  CLADE_p_TCGASNP_184_195_N_GenomeWideSNP_6_A10_1039844.nocnv_grch38.seg.v2.txt  TCGA-HC-7736.txt  && mv TCGA-HC-7736.txt  ..  &&  cd ..  &&  mv TCGA-HC-7736.txt  MASKED_SEGMENT_FILES
cd  eb511b49-4c9a-4a18-8c31-034d28326d31  && cp  CHILE_p_TCGASNP_230_231_FFPE_N_GenomeWideSNP_6_A11_1147960.nocnv_grch38.seg.v2.txt  TCGA-HC-7740.txt  && mv TCGA-HC-7740.txt  ..  &&  cd ..  &&  mv TCGA-HC-7740.txt  MASKED_SEGMENT_FILES
cd  a5d1613c-e8f0-4ec2-b6e7-e3fa18da0c67  && cp  CLEAR_p_TCGA_b91_SNP_1N_GenomeWideSNP_6_E12_755594.nocnv_grch38.seg.v2.txt  TCGA-CH-5753.txt  && mv TCGA-CH-5753.txt  ..  &&  cd ..  &&  mv TCGA-CH-5753.txt  MASKED_SEGMENT_FILES
cd  d9350e5a-1d49-4ac6-a7c6-a12324585b53  && cp  CLADE_p_TCGASNP_184_195_N_GenomeWideSNP_6_A07_1039810.nocnv_grch38.seg.v2.txt  TCGA-HC-7821.txt  && mv TCGA-HC-7821.txt  ..  &&  cd ..  &&  mv TCGA-HC-7821.txt  MASKED_SEGMENT_FILES
cd  58074c96-ef88-4ace-a5e9-fb357c764718  && cp  SNAKE_p_TCGAb_429_NSP_GenomeWideSNP_6_E09_1521046.nocnv_grch38.seg.v2.txt  TCGA-VN-A943.txt  && mv TCGA-VN-A943.txt  ..  &&  cd ..  &&  mv TCGA-VN-A943.txt  MASKED_SEGMENT_FILES
cd  4de3dda4-9c2c-4be7-8a1f-a7d3dc7de380  && cp  CYMES_p_TCGAb_389_390_NSP_GenomeWideSNP_6_B05_1464316.nocnv_grch38.seg.v2.txt  TCGA-V1-A8MM.txt  && mv TCGA-V1-A8MM.txt  ..  &&  cd ..  &&  mv TCGA-V1-A8MM.txt  MASKED_SEGMENT_FILES
cd  62479140-8744-471c-ac69-f321bd902a4e  && cp  ODDLY_p_TCGASNP_165_184_N_GenomeWideSNP_6_B09_1051680.nocnv_grch38.seg.v2.txt  TCGA-HI-7171.txt  && mv TCGA-HI-7171.txt  ..  &&  cd ..  &&  mv TCGA-HI-7171.txt  MASKED_SEGMENT_FILES
cd  95a00bac-c214-42d3-babb-82b6b93b3f2a  && cp  MICHE_p_TCGAb_428_429_NSP_GenomeWideSNP_6_F02_1521532.nocnv_grch38.seg.v2.txt  TCGA-ZG-A9LM.txt  && mv TCGA-ZG-A9LM.txt  ..  &&  cd ..  &&  mv TCGA-ZG-A9LM.txt  MASKED_SEGMENT_FILES
cd  e583d697-7ea2-48f6-9b00-dd7eb1fecc33  && cp  WITED_p_TCGA_b161_171_SNP_N_GenomeWideSNP_6_C07_845000.nocnv_grch38.seg.v2.txt  TCGA-EJ-7123.txt  && mv TCGA-EJ-7123.txt  ..  &&  cd ..  &&  mv TCGA-EJ-7123.txt  MASKED_SEGMENT_FILES
cd  88094071-fe37-4427-9622-2e21ad2eea5c  && cp  VOLVA_p_TCGA_b91_SNP_2N_GenomeWideSNP_6_B09_755474.nocnv_grch38.seg.v2.txt  TCGA-EJ-5495.txt  && mv TCGA-EJ-5495.txt  ..  &&  cd ..  &&  mv TCGA-EJ-5495.txt  MASKED_SEGMENT_FILES
cd  ba2fee0a-0f00-4f65-ab14-30a6280d2a10  && cp  RIELS_p_TCGA_268_269_N_GenomeWideSNP_6_G09_1306418.nocnv_grch38.seg.v2.txt  TCGA-EJ-A46D.txt  && mv TCGA-EJ-A46D.txt  ..  &&  cd ..  &&  mv TCGA-EJ-A46D.txt  MASKED_SEGMENT_FILES
cd  ebc73717-3007-422e-89af-11da4ce7ea8d  && cp  WAGER_p_TCGA_282_284_285_286_N_GenomeWideSNP_6_D06_1359128.nocnv_grch38.seg.v2.txt  TCGA-EJ-A46G.txt  && mv TCGA-EJ-A46G.txt  ..  &&  cd ..  &&  mv TCGA-EJ-A46G.txt  MASKED_SEGMENT_FILES
cd  725abe41-18a7-4c8d-b944-d9b31b6cabc7  && cp  CUPEL_p_TCGAb_370_371_372_NSP_GenomeWideSNP_6_D11_1438694.nocnv_grch38.seg.v2.txt  TCGA-J4-A83J.txt  && mv TCGA-J4-A83J.txt  ..  &&  cd ..  &&  mv TCGA-J4-A83J.txt  MASKED_SEGMENT_FILES
cd  7ecb5dee-4f42-4c7c-add1-54801d96f67c  && cp  CYMES_p_TCGAb_389_390_NSP_GenomeWideSNP_6_E01_1464252.nocnv_grch38.seg.v2.txt  TCGA-2A-A8VX.txt  && mv TCGA-2A-A8VX.txt  ..  &&  cd ..  &&  mv TCGA-2A-A8VX.txt  MASKED_SEGMENT_FILES
cd  9efc23ef-ed94-4889-b082-52219dd85ea6  && cp  WAGER_p_TCGA_282_284_285_286_N_GenomeWideSNP_6_F06_1359020.nocnv_grch38.seg.v2.txt  TCGA-EJ-A46I.txt  && mv TCGA-EJ-A46I.txt  ..  &&  cd ..  &&  mv TCGA-EJ-A46I.txt  MASKED_SEGMENT_FILES
cd  58fcd41e-b263-4253-a622-a01cab9ab433  && cp  CUPEL_p_TCGAb_370_371_372_NSP_GenomeWideSNP_6_E05_1438628.nocnv_grch38.seg.v2.txt  TCGA-KK-A8I4.txt  && mv TCGA-KK-A8I4.txt  ..  &&  cd ..  &&  mv TCGA-KK-A8I4.txt  MASKED_SEGMENT_FILES
cd  c139ffc1-d5c8-402c-bffe-05e77c22ae74  && cp  SHOUT_p_TCGAb_319_20_21_22_NSP_GenomeWideSNP_6_D08_1365012.nocnv_grch38.seg.v2.txt  TCGA-QU-A6IP.txt  && mv TCGA-QU-A6IP.txt  ..  &&  cd ..  &&  mv TCGA-QU-A6IP.txt  MASKED_SEGMENT_FILES
cd  1baf076c-64ed-47ea-bc43-d1ad6e15454b  && cp  GAMED_p_TCGA_B_312_313_314_NSP_GenomeWideSNP_6_D01_1361744.nocnv_grch38.seg.v2.txt  TCGA-J4-A67S.txt  && mv TCGA-J4-A67S.txt  ..  &&  cd ..  &&  mv TCGA-J4-A67S.txt  MASKED_SEGMENT_FILES
cd  0683b75d-6c70-4bd3-ba6c-3c1917fa1b58  && cp  WITED_p_TCGA_b161_171_SNP_N_GenomeWideSNP_6_C12_844932.nocnv_grch38.seg.v2.txt  TCGA-G9-6329.txt  && mv TCGA-G9-6329.txt  ..  &&  cd ..  &&  mv TCGA-G9-6329.txt  MASKED_SEGMENT_FILES
cd  256cf354-e161-4dd6-9750-6611cd235fd9  && cp  BASIC_p_TCGASNP_219_221_223_N_GenomeWideSNP_6_D03_1148720.nocnv_grch38.seg.v2.txt  TCGA-J4-8198.txt  && mv TCGA-J4-8198.txt  ..  &&  cd ..  &&  mv TCGA-J4-8198.txt  MASKED_SEGMENT_FILES
cd  5aac4621-cd5c-4afb-ab89-03b6d23cffc1  && cp  GIRTH_p_TCGA_b108_137_SNP_N_GenomeWideSNP_6_D03_787888.nocnv_grch38.seg.v2.txt  TCGA-G9-6384.txt  && mv TCGA-G9-6384.txt  ..  &&  cd ..  &&  mv TCGA-G9-6384.txt  MASKED_SEGMENT_FILES
cd  7b48abd2-f7f3-4eba-a5d9-4446d3df97c8  && cp  SNAKE_p_TCGAb_429_NSP_GenomeWideSNP_6_F07_1521096.nocnv_grch38.seg.v2.txt  TCGA-XK-AAJR.txt  && mv TCGA-XK-AAJR.txt  ..  &&  cd ..  &&  mv TCGA-XK-AAJR.txt  MASKED_SEGMENT_FILES
cd  975e6d0f-8b89-45a3-bae8-28a00c094028  && cp  CLADE_p_TCGASNP_184_195_N_GenomeWideSNP_6_C01_1039910.nocnv_grch38.seg.v2.txt  TCGA-HC-7820.txt  && mv TCGA-HC-7820.txt  ..  &&  cd ..  &&  mv TCGA-HC-7820.txt  MASKED_SEGMENT_FILES
cd  16f8d951-423f-478f-a653-9db32633aa0b  && cp  SNAKE_p_TCGAb_429_NSP_GenomeWideSNP_6_F09_1521054.nocnv_grch38.seg.v2.txt  TCGA-YL-A9WX.txt  && mv TCGA-YL-A9WX.txt  ..  &&  cd ..  &&  mv TCGA-YL-A9WX.txt  MASKED_SEGMENT_FILES
cd  a101ddda-09bb-4efc-b5fb-502be3f68879  && cp  RIELS_p_TCGA_268_269_N_GenomeWideSNP_6_G11_1306352.nocnv_grch38.seg.v2.txt  TCGA-EJ-A46E.txt  && mv TCGA-EJ-A46E.txt  ..  &&  cd ..  &&  mv TCGA-EJ-A46E.txt  MASKED_SEGMENT_FILES
cd  05be6757-451b-4276-9837-a3b7da36dffc  && cp  CLEAR_p_TCGA_b91_SNP_1N_GenomeWideSNP_6_C04_755738.nocnv_grch38.seg.v2.txt  TCGA-CH-5766.txt  && mv TCGA-CH-5766.txt  ..  &&  cd ..  &&  mv TCGA-CH-5766.txt  MASKED_SEGMENT_FILES
cd  64580eff-3942-4003-becd-9f58d642f790  && cp  CYMES_p_TCGAb_389_390_NSP_GenomeWideSNP_6_A11_1464258.nocnv_grch38.seg.v2.txt  TCGA-ZG-A8QY.txt  && mv TCGA-ZG-A8QY.txt  ..  &&  cd ..  &&  mv TCGA-ZG-A8QY.txt  MASKED_SEGMENT_FILES
cd  88b9a0af-3aad-433a-bbbd-61a79ba2e274  && cp  SNAKE_p_TCGAb_429_NSP_GenomeWideSNP_6_G03_1521066.nocnv_grch38.seg.v2.txt  TCGA-G9-A9S4.txt  && mv TCGA-G9-A9S4.txt  ..  &&  cd ..  &&  mv TCGA-G9-A9S4.txt  MASKED_SEGMENT_FILES
cd  d37e43ed-da34-4390-91e8-7e2a27ec7637  && cp  WAGER_p_TCGA_282_284_285_286_N_GenomeWideSNP_6_C07_1359176.nocnv_grch38.seg.v2.txt  TCGA-KC-A4BV.txt  && mv TCGA-KC-A4BV.txt  ..  &&  cd ..  &&  mv TCGA-KC-A4BV.txt  MASKED_SEGMENT_FILES
cd  9269423d-2e26-4a30-b0ce-a4043d0314a7  && cp  VOLVA_p_TCGA_b91_SNP_2N_GenomeWideSNP_6_E11_755546.nocnv_grch38.seg.v2.txt  TCGA-EJ-5503.txt  && mv TCGA-EJ-5503.txt  ..  &&  cd ..  &&  mv TCGA-EJ-5503.txt  MASKED_SEGMENT_FILES
cd  206096fb-d476-447f-b818-b12b132a60db  && cp  MICHE_p_TCGAb_428_429_NSP_GenomeWideSNP_6_G02_1521400.nocnv_grch38.seg.v2.txt  TCGA-2A-AAYU.txt  && mv TCGA-2A-AAYU.txt  ..  &&  cd ..  &&  mv TCGA-2A-AAYU.txt  MASKED_SEGMENT_FILES
cd  0c80e27b-2bb6-4702-9cae-b4cb1ac8ab79  && cp  CYMES_p_TCGAb_389_390_NSP_GenomeWideSNP_6_F05_1464322.nocnv_grch38.seg.v2.txt  TCGA-WW-A8ZI.txt  && mv TCGA-WW-A8ZI.txt  ..  &&  cd ..  &&  mv TCGA-WW-A8ZI.txt  MASKED_SEGMENT_FILES
cd  2b3874dd-63a5-4b24-9285-70cd5ce1963b  && cp  VOLVA_p_TCGA_b91_SNP_2N_GenomeWideSNP_6_C12_755430.nocnv_grch38.seg.v2.txt  TCGA-EJ-5531.txt  && mv TCGA-EJ-5531.txt  ..  &&  cd ..  &&  mv TCGA-EJ-5531.txt  MASKED_SEGMENT_FILES
cd  e25e8eda-6b4e-4384-b388-0e80c1d52e96  && cp  VOLVA_p_TCGA_b91_SNP_2N_GenomeWideSNP_6_D02_755526.nocnv_grch38.seg.v2.txt  TCGA-EJ-5532.txt  && mv TCGA-EJ-5532.txt  ..  &&  cd ..  &&  mv TCGA-EJ-5532.txt  MASKED_SEGMENT_FILES
cd  f9f048ef-2fb0-4943-8314-98dc76ce68e8  && cp  CYMES_p_TCGAb_389_390_NSP_GenomeWideSNP_6_D07_1464406.nocnv_grch38.seg.v2.txt  TCGA-ZG-A8QX.txt  && mv TCGA-ZG-A8QX.txt  ..  &&  cd ..  &&  mv TCGA-ZG-A8QX.txt  MASKED_SEGMENT_FILES
cd  3a7d6173-b2c0-4b67-8ba9-60f38268d548  && cp  CLADE_p_TCGASNP_184_195_N_GenomeWideSNP_6_D05_1039788.nocnv_grch38.seg.v2.txt  TCGA-EJ-7794.txt  && mv TCGA-EJ-7794.txt  ..  &&  cd ..  &&  mv TCGA-EJ-7794.txt  MASKED_SEGMENT_FILES
cd  f687869b-9238-4f60-9af5-f2f283be135b  && cp  CYMES_p_TCGAb_389_390_NSP_GenomeWideSNP_6_D03_1464360.nocnv_grch38.seg.v2.txt  TCGA-YL-A8S9.txt  && mv TCGA-YL-A8S9.txt  ..  &&  cd ..  &&  mv TCGA-YL-A8S9.txt  MASKED_SEGMENT_FILES
cd  ad458f05-bf54-4a69-8da0-afc004b9a6a4  && cp  ODDLY_p_TCGASNP_165_184_N_GenomeWideSNP_6_H05_1051632.nocnv_grch38.seg.v2.txt  TCGA-HC-7231.txt  && mv TCGA-HC-7231.txt  ..  &&  cd ..  &&  mv TCGA-HC-7231.txt  MASKED_SEGMENT_FILES
cd  8aa78e9a-5828-4bc9-88a4-0e5ca851df79  && cp  SPICS_p_TCGA_B_314_315_316_NSP_GenomeWideSNP_6_C07_1361452.nocnv_grch38.seg.v2.txt  TCGA-KK-A6DY.txt  && mv TCGA-KK-A6DY.txt  ..  &&  cd ..  &&  mv TCGA-KK-A6DY.txt  MASKED_SEGMENT_FILES
cd  11f0f74c-f567-44c5-88f1-e02f3bc91465  && cp  SHUNS_p_TCGAb_388_389_NSP_GenomeWideSNP_6_G09_1464556.nocnv_grch38.seg.v2.txt  TCGA-YL-A9WK.txt  && mv TCGA-YL-A9WK.txt  ..  &&  cd ..  &&  mv TCGA-YL-A9WK.txt  MASKED_SEGMENT_FILES
cd  7b2b78a1-f0b1-4554-ab29-10ce69d86c67  && cp  CUPEL_p_TCGAb_370_371_372_NSP_GenomeWideSNP_6_D03_1438660.nocnv_grch38.seg.v2.txt  TCGA-XQ-A8TA.txt  && mv TCGA-XQ-A8TA.txt  ..  &&  cd ..  &&  mv TCGA-XQ-A8TA.txt  MASKED_SEGMENT_FILES
cd  fc40e983-1f15-4a33-9327-a24816257441  && cp  CLADE_p_TCGASNP_184_195_N_GenomeWideSNP_6_E07_1039792.nocnv_grch38.seg.v2.txt  TCGA-EJ-7331.txt  && mv TCGA-EJ-7331.txt  ..  &&  cd ..  &&  mv TCGA-EJ-7331.txt  MASKED_SEGMENT_FILES
cd  2bc841f0-f091-4016-b417-9d5615fe3aa3  && cp  GIRTH_p_TCGA_b108_137_SNP_N_GenomeWideSNP_6_A10_787854.nocnv_grch38.seg.v2.txt  TCGA-G9-6363.txt  && mv TCGA-G9-6363.txt  ..  &&  cd ..  &&  mv TCGA-G9-6363.txt  MASKED_SEGMENT_FILES
cd  0ab2bcd1-69ca-47c9-8792-9fa5222624e4  && cp  NICHE_p_TCGAb3_67_68_69_70_NSP_GenomeWideSNP_6_H01_1438920.nocnv_grch38.seg.v2.txt  TCGA-HC-A8CY.txt  && mv TCGA-HC-A8CY.txt  ..  &&  cd ..  &&  mv TCGA-HC-A8CY.txt  MASKED_SEGMENT_FILES
cd  9922a752-4eb2-4c31-9fab-20201d8e1d65  && cp  MICHE_p_TCGAb_428_429_NSP_GenomeWideSNP_6_C09_1521520.nocnv_grch38.seg.v2.txt  TCGA-EJ-AB27.txt  && mv TCGA-EJ-AB27.txt  ..  &&  cd ..  &&  mv TCGA-EJ-AB27.txt  MASKED_SEGMENT_FILES
cd  e85fb400-7b3f-4c25-946a-4356400c31b0  && cp  CUPEL_p_TCGAb_370_371_372_NSP_GenomeWideSNP_6_F03_1438526.nocnv_grch38.seg.v2.txt  TCGA-YL-A8HO.txt  && mv TCGA-YL-A8HO.txt  ..  &&  cd ..  &&  mv TCGA-YL-A8HO.txt  MASKED_SEGMENT_FILES
cd  9f1bdbd1-51b7-4ad4-96d3-6537b982e558  && cp  SPICS_p_TCGA_B_314_315_316_NSP_GenomeWideSNP_6_B08_1361428.nocnv_grch38.seg.v2.txt  TCGA-G9-6498.txt  && mv TCGA-G9-6498.txt  ..  &&  cd ..  &&  mv TCGA-G9-6498.txt  MASKED_SEGMENT_FILES
cd  0b4f8add-4c87-4469-829c-4a8a6c276196  && cp  VOLVA_p_TCGA_b91_SNP_2N_GenomeWideSNP_6_C08_755396.nocnv_grch38.seg.v2.txt  TCGA-EJ-5527.txt  && mv TCGA-EJ-5527.txt  ..  &&  cd ..  &&  mv TCGA-EJ-5527.txt  MASKED_SEGMENT_FILES
cd  4acbc752-ac4b-4e25-ab50-a22d465014ae  && cp  WAGER_p_TCGA_282_284_285_286_N_GenomeWideSNP_6_G07_1358996.nocnv_grch38.seg.v2.txt  TCGA-HC-A4ZV.txt  && mv TCGA-HC-A4ZV.txt  ..  &&  cd ..  &&  mv TCGA-HC-A4ZV.txt  MASKED_SEGMENT_FILES
cd  ce2b7064-e173-46a9-8e85-0803f9551b7a  && cp  CLEAR_p_TCGA_b91_SNP_1N_GenomeWideSNP_6_B09_755700.nocnv_grch38.seg.v2.txt  TCGA-CH-5789.txt  && mv TCGA-CH-5789.txt  ..  &&  cd ..  &&  mv TCGA-CH-5789.txt  MASKED_SEGMENT_FILES
cd  28369e11-bac1-489e-b43c-e15542195798  && cp  STING_p_TCGAb_356_357_NSP_GenomeWideSNP_6_F11_1388312.nocnv_grch38.seg.v2.txt  TCGA-XJ-A83G.txt  && mv TCGA-XJ-A83G.txt  ..  &&  cd ..  &&  mv TCGA-XJ-A83G.txt  MASKED_SEGMENT_FILES
cd  353f5139-1cf9-4603-b40f-a60a24d54910  && cp  LICIT_p_TCGAb_330_331_NSP_GenomeWideSNP_6_D11_1367456.nocnv_grch38.seg.v2.txt  TCGA-KK-A7AV.txt  && mv TCGA-KK-A7AV.txt  ..  &&  cd ..  &&  mv TCGA-KK-A7AV.txt  MASKED_SEGMENT_FILES
cd  7135f68e-e30a-4387-910d-6193328d9731  && cp  CYMES_p_TCGAb_389_390_NSP_GenomeWideSNP_6_A02_1464410.nocnv_grch38.seg.v2.txt  TCGA-YL-A8SH.txt  && mv TCGA-YL-A8SH.txt  ..  &&  cd ..  &&  mv TCGA-YL-A8SH.txt  MASKED_SEGMENT_FILES
cd  d1d6d597-4247-4abc-90fa-b49381ef42c0  && cp  CLEAR_p_TCGA_b91_SNP_1N_GenomeWideSNP_6_E02_755580.nocnv_grch38.seg.v2.txt  TCGA-CH-5788.txt  && mv TCGA-CH-5788.txt  ..  &&  cd ..  &&  mv TCGA-CH-5788.txt  MASKED_SEGMENT_FILES
cd  98816310-c6ef-44cd-bc40-b6a08a2d0b2a  && cp  GAMED_p_TCGA_B_312_313_314_NSP_GenomeWideSNP_6_B11_1361728.nocnv_grch38.seg.v2.txt  TCGA-J4-A67K.txt  && mv TCGA-J4-A67K.txt  ..  &&  cd ..  &&  mv TCGA-J4-A67K.txt  MASKED_SEGMENT_FILES
cd  bb596254-add5-4365-96c1-cd6436869d48  && cp  GIRTH_p_TCGA_b108_137_SNP_N_GenomeWideSNP_6_D01_787978.nocnv_grch38.seg.v2.txt  TCGA-G9-6373.txt  && mv TCGA-G9-6373.txt  ..  &&  cd ..  &&  mv TCGA-G9-6373.txt  MASKED_SEGMENT_FILES
cd  ee7a3fd8-0965-4624-b3f2-11862810d88c  && cp  STING_p_TCGAb_356_357_NSP_GenomeWideSNP_6_D07_1388222.nocnv_grch38.seg.v2.txt  TCGA-VN-A88I.txt  && mv TCGA-VN-A88I.txt  ..  &&  cd ..  &&  mv TCGA-VN-A88I.txt  MASKED_SEGMENT_FILES
cd  ca795736-1a6b-4121-9133-8cdfeb8cf70d  && cp  CYMES_p_TCGAb_389_390_NSP_GenomeWideSNP_6_D11_1464420.nocnv_grch38.seg.v2.txt  TCGA-YL-A8SP.txt  && mv TCGA-YL-A8SP.txt  ..  &&  cd ..  &&  mv TCGA-YL-A8SP.txt  MASKED_SEGMENT_FILES
cd  7bb88521-3fc1-436f-b8ec-b50d59dda4a9  && cp  CYMES_p_TCGAb_389_390_NSP_GenomeWideSNP_6_A07_1464418.nocnv_grch38.seg.v2.txt  TCGA-YL-A8SR.txt  && mv TCGA-YL-A8SR.txt  ..  &&  cd ..  &&  mv TCGA-YL-A8SR.txt  MASKED_SEGMENT_FILES
cd  eb2fb659-d3fa-419d-81ce-3356b968a663  && cp  MICHE_p_TCGAb_428_429_NSP_GenomeWideSNP_6_C07_1521420.nocnv_grch38.seg.v2.txt  TCGA-ZG-A9L9.txt  && mv TCGA-ZG-A9L9.txt  ..  &&  cd ..  &&  mv TCGA-ZG-A9L9.txt  MASKED_SEGMENT_FILES
cd  f76b64bd-7f4d-4f6e-8fdc-a4746d08f1e0  && cp  DIODE_p_TCGAb3_47_48_49_50_NSP_GenomeWideSNP_6_D02_1373200.nocnv_grch38.seg.v2.txt  TCGA-KK-A7AQ.txt  && mv TCGA-KK-A7AQ.txt  ..  &&  cd ..  &&  mv TCGA-KK-A7AQ.txt  MASKED_SEGMENT_FILES
cd  27dfef48-f701-4313-bf4f-605fa1d4b99e  && cp  BASIC_p_TCGASNP_219_221_223_N_GenomeWideSNP_6_D09_1148756.nocnv_grch38.seg.v2.txt  TCGA-G9-7521.txt  && mv TCGA-G9-7521.txt  ..  &&  cd ..  &&  mv TCGA-G9-7521.txt  MASKED_SEGMENT_FILES
cd  04118303-3c2c-4760-808e-a0c57527d59a  && cp  SHOUT_p_TCGAb_319_20_21_22_NSP_GenomeWideSNP_6_D04_1365050.nocnv_grch38.seg.v2.txt  TCGA-QU-A6IN.txt  && mv TCGA-QU-A6IN.txt  ..  &&  cd ..  &&  mv TCGA-QU-A6IN.txt  MASKED_SEGMENT_FILES
cd  c96d9ea5-94df-432e-8d9c-e75ea94750fd  && cp  SPICS_p_TCGA_B_314_315_316_NSP_GenomeWideSNP_6_C09_1361456.nocnv_grch38.seg.v2.txt  TCGA-KK-A6E0.txt  && mv TCGA-KK-A6E0.txt  ..  &&  cd ..  &&  mv TCGA-KK-A6E0.txt  MASKED_SEGMENT_FILES
cd  a2244fa5-8c53-48f8-99b6-8f5821a1e110  && cp  TURBO_p_TCGA_244_246_247_N_GenomeWideSNP_6_F04_1271062.nocnv_grch38.seg.v2.txt  TCGA-EJ-8474.txt  && mv TCGA-EJ-8474.txt  ..  &&  cd ..  &&  mv TCGA-EJ-8474.txt  MASKED_SEGMENT_FILES
cd  430fb3ea-469c-4ed6-a902-9d700987db94  && cp  CUPEL_p_TCGAb_370_371_372_NSP_GenomeWideSNP_6_E09_1438606.nocnv_grch38.seg.v2.txt  TCGA-KK-A8IK.txt  && mv TCGA-KK-A8IK.txt  ..  &&  cd ..  &&  mv TCGA-KK-A8IK.txt  MASKED_SEGMENT_FILES
cd  59df15fe-8fa3-4a83-98be-be30d298afe8  && cp  CLEAR_p_TCGA_b91_SNP_1N_GenomeWideSNP_6_E10_755610.nocnv_grch38.seg.v2.txt  TCGA-CH-5752.txt  && mv TCGA-CH-5752.txt  ..  &&  cd ..  &&  mv TCGA-CH-5752.txt  MASKED_SEGMENT_FILES
cd  1700c592-5366-4633-a95f-96765bfbce26  && cp  GAMED_p_TCGA_B_312_313_314_NSP_GenomeWideSNP_6_C11_1361792.nocnv_grch38.seg.v2.txt  TCGA-J4-A67R.txt  && mv TCGA-J4-A67R.txt  ..  &&  cd ..  &&  mv TCGA-J4-A67R.txt  MASKED_SEGMENT_FILES
cd  d608b50f-2470-4b3c-b3f8-cef0da6635a1  && cp  BASIC_p_TCGASNP_219_221_223_N_GenomeWideSNP_6_B08_1148760.nocnv_grch38.seg.v2.txt  TCGA-EJ-7793.txt  && mv TCGA-EJ-7793.txt  ..  &&  cd ..  &&  mv TCGA-EJ-7793.txt  MASKED_SEGMENT_FILES
cd  f3eed1f6-6481-44db-8967-b87315eb1970  && cp  ASPER_p_TCGA_b_306_308_146_NSP_GenomeWideSNP_6_F09_1365558.nocnv_grch38.seg.v2.txt  TCGA-HC-A631.txt  && mv TCGA-HC-A631.txt  ..  &&  cd ..  &&  mv TCGA-HC-A631.txt  MASKED_SEGMENT_FILES
cd  e78a8a74-5c21-4375-991d-4d4741562585  && cp  BASIC_p_TCGASNP_219_221_223_N_GenomeWideSNP_6_D06_1148696.nocnv_grch38.seg.v2.txt  TCGA-HC-8258.txt  && mv TCGA-HC-8258.txt  ..  &&  cd ..  &&  mv TCGA-HC-8258.txt  MASKED_SEGMENT_FILES
cd  d5ffd8c8-acf2-43cb-88e3-978741de1b21  && cp  CYMES_p_TCGAb_389_390_NSP_GenomeWideSNP_6_G01_1464422.nocnv_grch38.seg.v2.txt  TCGA-ZG-A8QZ.txt  && mv TCGA-ZG-A8QZ.txt  ..  &&  cd ..  &&  mv TCGA-ZG-A8QZ.txt  MASKED_SEGMENT_FILES
cd  13cfedb3-55c8-48e7-bb39-a0cd1d60a15c  && cp  ODDLY_p_TCGASNP_165_184_N_GenomeWideSNP_6_B10_1051688.nocnv_grch38.seg.v2.txt  TCGA-G9-6366.txt  && mv TCGA-G9-6366.txt  ..  &&  cd ..  &&  mv TCGA-G9-6366.txt  MASKED_SEGMENT_FILES
cd  a5c62ae2-ea88-426b-b0de-a198cee11725  && cp  SPICS_p_TCGA_B_314_315_316_NSP_GenomeWideSNP_6_C10_1361454.nocnv_grch38.seg.v2.txt  TCGA-KK-A6E1.txt  && mv TCGA-KK-A6E1.txt  ..  &&  cd ..  &&  mv TCGA-KK-A6E1.txt  MASKED_SEGMENT_FILES
cd  423210a0-717d-4101-a0c4-508937e9ebfd  && cp  WAGER_p_TCGA_282_284_285_286_N_GenomeWideSNP_6_E07_1359010.nocnv_grch38.seg.v2.txt  TCGA-KK-A59Z.txt  && mv TCGA-KK-A59Z.txt  ..  &&  cd ..  &&  mv TCGA-KK-A59Z.txt  MASKED_SEGMENT_FILES
cd  518974e0-bcef-4e39-a56d-e2982a10c916  && cp  SHOUT_p_TCGAb_319_20_21_22_NSP_GenomeWideSNP_6_C12_1364992.nocnv_grch38.seg.v2.txt  TCGA-QU-A6IL.txt  && mv TCGA-QU-A6IL.txt  ..  &&  cd ..  &&  mv TCGA-QU-A6IL.txt  MASKED_SEGMENT_FILES
cd  167e18bb-14e5-42c8-a2f5-059fa2212d1f  && cp  GAMED_p_TCGA_B_312_313_314_NSP_GenomeWideSNP_6_A11_1361754.nocnv_grch38.seg.v2.txt  TCGA-HC-A6AL.txt  && mv TCGA-HC-A6AL.txt  ..  &&  cd ..  &&  mv TCGA-HC-A6AL.txt  MASKED_SEGMENT_FILES
cd  30c63932-d5e0-4c87-959e-7ca34a3a8e31  && cp  GIRTH_p_TCGA_b108_137_SNP_N_GenomeWideSNP_6_C03_787834.nocnv_grch38.seg.v2.txt  TCGA-G9-6385.txt  && mv TCGA-G9-6385.txt  ..  &&  cd ..  &&  mv TCGA-G9-6385.txt  MASKED_SEGMENT_FILES
cd  ff843135-bb54-439f-b355-9f9f80974d28  && cp  CLEAR_p_TCGA_b91_SNP_1N_GenomeWideSNP_6_D07_755568.nocnv_grch38.seg.v2.txt  TCGA-EJ-5494.txt  && mv TCGA-EJ-5494.txt  ..  &&  cd ..  &&  mv TCGA-EJ-5494.txt  MASKED_SEGMENT_FILES
cd  63cfc1a2-b6e8-4d05-bbf1-3b58d21b5e0b  && cp  ODDLY_p_TCGASNP_165_184_N_GenomeWideSNP_6_B08_1051718.nocnv_grch38.seg.v2.txt  TCGA-EJ-7327.txt  && mv TCGA-EJ-7327.txt  ..  &&  cd ..  &&  mv TCGA-EJ-7327.txt  MASKED_SEGMENT_FILES
cd  bdefac31-9367-4a90-ab59-9ebc30f186e6  && cp  STING_p_TCGAb_356_357_NSP_GenomeWideSNP_6_H01_1388226.nocnv_grch38.seg.v2.txt  TCGA-EJ-A8FN.txt  && mv TCGA-EJ-A8FN.txt  ..  &&  cd ..  &&  mv TCGA-EJ-A8FN.txt  MASKED_SEGMENT_FILES
cd  d565c629-3d24-43f2-ad8c-8d2ede70bae2  && cp  CLADE_p_TCGASNP_184_195_N_GenomeWideSNP_6_E10_1039956.nocnv_grch38.seg.v2.txt  TCGA-HC-7818.txt  && mv TCGA-HC-7818.txt  ..  &&  cd ..  &&  mv TCGA-HC-7818.txt  MASKED_SEGMENT_FILES
cd  bfaa07aa-dc08-4fe2-9aa3-7de261ae261e  && cp  ODDLY_p_TCGASNP_165_184_N_GenomeWideSNP_6_B07_1051614.nocnv_grch38.seg.v2.txt  TCGA-HC-7211.txt  && mv TCGA-HC-7211.txt  ..  &&  cd ..  &&  mv TCGA-HC-7211.txt  MASKED_SEGMENT_FILES
cd  8f0f2ae4-036b-4ab2-a146-e5231ccd9058  && cp  CLADE_p_TCGASNP_184_195_N_GenomeWideSNP_6_B10_1039808.nocnv_grch38.seg.v2.txt  TCGA-H9-7775.txt  && mv TCGA-H9-7775.txt  ..  &&  cd ..  &&  mv TCGA-H9-7775.txt  MASKED_SEGMENT_FILES
cd  5f5b22c6-ebc9-4d21-b799-fafbd52ff5b1  && cp  CLEAR_p_TCGA_b91_SNP_1N_GenomeWideSNP_6_D12_755742.nocnv_grch38.seg.v2.txt  TCGA-CH-5772.txt  && mv TCGA-CH-5772.txt  ..  &&  cd ..  &&  mv TCGA-CH-5772.txt  MASKED_SEGMENT_FILES
cd  d0621de3-d555-4722-974c-5e708ec72121  && cp  SNAKE_p_TCGAb_429_NSP_GenomeWideSNP_6_A08_1521110.nocnv_grch38.seg.v2.txt  TCGA-ZG-A9LB.txt  && mv TCGA-ZG-A9LB.txt  ..  &&  cd ..  &&  mv TCGA-ZG-A9LB.txt  MASKED_SEGMENT_FILES
cd  cd208feb-dcb8-4967-9e13-62b0069e3c48  && cp  CUPEL_p_TCGAb_370_371_372_NSP_GenomeWideSNP_6_A05_1438648.nocnv_grch38.seg.v2.txt  TCGA-YL-A8HM.txt  && mv TCGA-YL-A8HM.txt  ..  &&  cd ..  &&  mv TCGA-YL-A8HM.txt  MASKED_SEGMENT_FILES
cd  161854c4-284b-4c30-8fa3-b8c9e5ffe20e  && cp  SHOUT_p_TCGAb_319_20_21_22_NSP_GenomeWideSNP_6_C06_1365152.nocnv_grch38.seg.v2.txt  TCGA-J4-A6M7.txt  && mv TCGA-J4-A6M7.txt  ..  &&  cd ..  &&  mv TCGA-J4-A6M7.txt  MASKED_SEGMENT_FILES
cd  5c7b0a12-0096-44a2-ac82-d84046a64173  && cp  BASIC_p_TCGASNP_219_221_223_N_GenomeWideSNP_6_H10_1148702.nocnv_grch38.seg.v2.txt  TCGA-HC-8261.txt  && mv TCGA-HC-8261.txt  ..  &&  cd ..  &&  mv TCGA-HC-8261.txt  MASKED_SEGMENT_FILES
cd  c81c14eb-f23f-4641-8e21-d61a36349641  && cp  SHUNS_p_TCGAb_388_389_NSP_GenomeWideSNP_6_H01_1464560.nocnv_grch38.seg.v2.txt  TCGA-ZG-A8QW.txt  && mv TCGA-ZG-A8QW.txt  ..  &&  cd ..  &&  mv TCGA-ZG-A8QW.txt  MASKED_SEGMENT_FILES
cd  b8b2c229-b5cc-482f-b4d1-12f1ad2c036c  && cp  DIODE_p_TCGAb3_47_48_49_50_NSP_GenomeWideSNP_6_D04_1373182.nocnv_grch38.seg.v2.txt  TCGA-KK-A7AY.txt  && mv TCGA-KK-A7AY.txt  ..  &&  cd ..  &&  mv TCGA-KK-A7AY.txt  MASKED_SEGMENT_FILES
cd  50fcc2f4-9823-4918-8af3-20599fae802d  && cp  ASPER_p_TCGA_b_306_308_146_NSP_GenomeWideSNP_6_F10_1365392.nocnv_grch38.seg.v2.txt  TCGA-HC-7817.txt  && mv TCGA-HC-7817.txt  ..  &&  cd ..  &&  mv TCGA-HC-7817.txt  MASKED_SEGMENT_FILES
cd  31735ce7-49be-49f3-9028-a5bfbdc58ca2  && cp  SHOUT_p_TCGAb_319_20_21_22_NSP_GenomeWideSNP_6_C02_1365038.nocnv_grch38.seg.v2.txt  TCGA-HC-A6HX.txt  && mv TCGA-HC-A6HX.txt  ..  &&  cd ..  &&  mv TCGA-HC-A6HX.txt  MASKED_SEGMENT_FILES
cd  7fd98fb7-a23d-4954-ab8a-c54f0619552d  && cp  BASIC_p_TCGASNP_219_221_223_N_GenomeWideSNP_6_A02_1148704.nocnv_grch38.seg.v2.txt  TCGA-G9-7525.txt  && mv TCGA-G9-7525.txt  ..  &&  cd ..  &&  mv TCGA-G9-7525.txt  MASKED_SEGMENT_FILES
cd  454ddffd-7c80-49f3-bf8a-bccb0473f9bb  && cp  SHUNS_p_TCGAb_388_389_NSP_GenomeWideSNP_6_H05_1464580.nocnv_grch38.seg.v2.txt  TCGA-YL-A8SJ.txt  && mv TCGA-YL-A8SJ.txt  ..  &&  cd ..  &&  mv TCGA-YL-A8SJ.txt  MASKED_SEGMENT_FILES
cd  24fc2f63-260b-4a3b-b466-8f4459f5f648  && cp  DIODE_p_TCGAb3_47_48_49_50_NSP_GenomeWideSNP_6_A11_1373298.nocnv_grch38.seg.v2.txt  TCGA-EJ-A7NF.txt  && mv TCGA-EJ-A7NF.txt  ..  &&  cd ..  &&  mv TCGA-EJ-A7NF.txt  MASKED_SEGMENT_FILES
cd  566be8e1-a145-4881-bb88-70fe90ca6153  && cp  ASPER_p_TCGA_b_306_308_146_NSP_GenomeWideSNP_6_G03_1365438.nocnv_grch38.seg.v2.txt  TCGA-FC-A5OB.txt  && mv TCGA-FC-A5OB.txt  ..  &&  cd ..  &&  mv TCGA-FC-A5OB.txt  MASKED_SEGMENT_FILES
cd  94a8a07d-9254-4532-9a6b-f29231ce0492  && cp  CLADE_p_TCGASNP_184_195_N_GenomeWideSNP_6_E06_1039954.nocnv_grch38.seg.v2.txt  TCGA-HC-7744.txt  && mv TCGA-HC-7744.txt  ..  &&  cd ..  &&  mv TCGA-HC-7744.txt  MASKED_SEGMENT_FILES
cd  c0bcd5e1-5e62-4b01-ab4c-a4daf522a044  && cp  CYMES_p_TCGAb_389_390_NSP_GenomeWideSNP_6_D09_1464250.nocnv_grch38.seg.v2.txt  TCGA-V1-A8WL.txt  && mv TCGA-V1-A8WL.txt  ..  &&  cd ..  &&  mv TCGA-V1-A8WL.txt  MASKED_SEGMENT_FILES
cd  099c5eb6-d9cc-44b4-a4b3-a7d9bedd483b  && cp  VOLVA_p_TCGA_b91_SNP_2N_GenomeWideSNP_6_B12_755536.nocnv_grch38.seg.v2.txt  TCGA-EJ-5514.txt  && mv TCGA-EJ-5514.txt  ..  &&  cd ..  &&  mv TCGA-EJ-5514.txt  MASKED_SEGMENT_FILES
cd  b04ed289-1d6b-4ec8-b4b7-4a8bf0f3857d  && cp  GIRTH_p_TCGA_b108_137_SNP_N_GenomeWideSNP_6_A11_788010.nocnv_grch38.seg.v2.txt  TCGA-G9-6364.txt  && mv TCGA-G9-6364.txt  ..  &&  cd ..  &&  mv TCGA-G9-6364.txt  MASKED_SEGMENT_FILES
cd  d381180c-bc81-47c6-aec0-89673507d2a7  && cp  CUPEL_p_TCGAb_370_371_372_NSP_GenomeWideSNP_6_B03_1438576.nocnv_grch38.seg.v2.txt  TCGA-YL-A8HL.txt  && mv TCGA-YL-A8HL.txt  ..  &&  cd ..  &&  mv TCGA-YL-A8HL.txt  MASKED_SEGMENT_FILES
cd  969677b1-05a3-4b90-9540-d0456a1a9a94  && cp  BASIC_p_TCGASNP_219_221_223_N_GenomeWideSNP_6_C05_1148652.nocnv_grch38.seg.v2.txt  TCGA-HC-8266.txt  && mv TCGA-HC-8266.txt  ..  &&  cd ..  &&  mv TCGA-HC-8266.txt  MASKED_SEGMENT_FILES
cd  b4b3044b-8dbb-4b7a-8ade-30249e303a7a  && cp  GIRTH_p_TCGA_b108_137_SNP_N_GenomeWideSNP_6_B07_787962.nocnv_grch38.seg.v2.txt  TCGA-G9-6370.txt  && mv TCGA-G9-6370.txt  ..  &&  cd ..  &&  mv TCGA-G9-6370.txt  MASKED_SEGMENT_FILES
cd  c3f570ac-b4b2-4d34-a9d8-a07b2fe53803  && cp  BASIC_p_TCGASNP_219_221_223_N_GenomeWideSNP_6_G04_1148724.nocnv_grch38.seg.v2.txt  TCGA-HC-8262.txt  && mv TCGA-HC-8262.txt  ..  &&  cd ..  &&  mv TCGA-HC-8262.txt  MASKED_SEGMENT_FILES
cd  e3dccdfe-1106-4678-85b5-07c9437c4196  && cp  DIODE_p_TCGAb3_47_48_49_50_NSP_GenomeWideSNP_6_C04_1373356.nocnv_grch38.seg.v2.txt  TCGA-KC-A7F6.txt  && mv TCGA-KC-A7F6.txt  ..  &&  cd ..  &&  mv TCGA-KC-A7F6.txt  MASKED_SEGMENT_FILES
cd  e213ac54-34b1-48fc-8518-fdbb62f068b5  && cp  BASIC_p_TCGASNP_219_221_223_N_GenomeWideSNP_6_G03_1148694.nocnv_grch38.seg.v2.txt  TCGA-EJ-7797.txt  && mv TCGA-EJ-7797.txt  ..  &&  cd ..  &&  mv TCGA-EJ-7797.txt  MASKED_SEGMENT_FILES
cd  c918d268-db9e-4d44-97fb-c453b1c47dc7  && cp  LICIT_p_TCGAb_330_331_NSP_GenomeWideSNP_6_G01_1367550.nocnv_grch38.seg.v2.txt  TCGA-M7-A725.txt  && mv TCGA-M7-A725.txt  ..  &&  cd ..  &&  mv TCGA-M7-A725.txt  MASKED_SEGMENT_FILES
cd  97081afb-33ff-48eb-8f89-6d06044ff0bd  && cp  SPICS_p_TCGA_B_314_315_316_NSP_GenomeWideSNP_6_C03_1361474.nocnv_grch38.seg.v2.txt  TCGA-J4-A6G1.txt  && mv TCGA-J4-A6G1.txt  ..  &&  cd ..  &&  mv TCGA-J4-A6G1.txt  MASKED_SEGMENT_FILES
cd  f6c0b10f-5c34-4d26-8c4e-165a555eb8e1  && cp  CHILE_p_TCGASNP_230_231_FFPE_N_GenomeWideSNP_6_A06_1147950.nocnv_grch38.seg.v2.txt  TCGA-HC-8265.txt  && mv TCGA-HC-8265.txt  ..  &&  cd ..  &&  mv TCGA-HC-8265.txt  MASKED_SEGMENT_FILES
cd  1cf7795f-0f03-4ccc-a1b4-e64e4f577afb  && cp  BASIC_p_TCGASNP_219_221_223_N_GenomeWideSNP_6_A03_1148730.nocnv_grch38.seg.v2.txt  TCGA-HC-8265.txt  && mv TCGA-HC-8265.txt  ..  &&  cd ..  &&  mv TCGA-HC-8265.txt  MASKED_SEGMENT_FILES
cd  f3d47204-d10b-44d8-b279-318be43660fd  && cp  STING_p_TCGAb_356_357_NSP_GenomeWideSNP_6_D05_1388196.nocnv_grch38.seg.v2.txt  TCGA-J4-A83N.txt  && mv TCGA-J4-A83N.txt  ..  &&  cd ..  &&  mv TCGA-J4-A83N.txt  MASKED_SEGMENT_FILES
cd  75be097b-5130-462e-9c47-8ce2d9a3444e  && cp  RIELS_p_TCGA_268_269_N_GenomeWideSNP_6_G05_1306416.nocnv_grch38.seg.v2.txt  TCGA-KC-A4BL.txt  && mv TCGA-KC-A4BL.txt  ..  &&  cd ..  &&  mv TCGA-KC-A4BL.txt  MASKED_SEGMENT_FILES
cd  cf342720-998e-4c12-8736-6d12a8a936e1  && cp  SHUNS_p_TCGAb_388_389_NSP_GenomeWideSNP_6_H03_1464522.nocnv_grch38.seg.v2.txt  TCGA-YL-A8SB.txt  && mv TCGA-YL-A8SB.txt  ..  &&  cd ..  &&  mv TCGA-YL-A8SB.txt  MASKED_SEGMENT_FILES
cd  b709c179-3474-4432-a96b-3f68711bb339  && cp  STING_p_TCGAb_356_357_NSP_GenomeWideSNP_6_C09_1388252.nocnv_grch38.seg.v2.txt  TCGA-VN-A88P.txt  && mv TCGA-VN-A88P.txt  ..  &&  cd ..  &&  mv TCGA-VN-A88P.txt  MASKED_SEGMENT_FILES
cd  09483a65-3a4f-4149-85b3-6fa6261ef1e8  && cp  BASIC_p_TCGASNP_219_221_223_N_GenomeWideSNP_6_A01_1148640.nocnv_grch38.seg.v2.txt  TCGA-EJ-7321.txt  && mv TCGA-EJ-7321.txt  ..  &&  cd ..  &&  mv TCGA-EJ-7321.txt  MASKED_SEGMENT_FILES
cd  70c3eb55-027f-47ee-893d-691053507067  && cp  DIODE_p_TCGAb3_47_48_49_50_NSP_GenomeWideSNP_6_B05_1373304.nocnv_grch38.seg.v2.txt  TCGA-EJ-A7NM.txt  && mv TCGA-EJ-A7NM.txt  ..  &&  cd ..  &&  mv TCGA-EJ-A7NM.txt  MASKED_SEGMENT_FILES
cd  33a7ba5c-60fa-415e-9fd6-a70fa220b616  && cp  STING_p_TCGAb_356_357_NSP_GenomeWideSNP_6_C07_1388286.nocnv_grch38.seg.v2.txt  TCGA-J4-A83K.txt  && mv TCGA-J4-A83K.txt  ..  &&  cd ..  &&  mv TCGA-J4-A83K.txt  MASKED_SEGMENT_FILES
cd  217d81a8-7d2d-47ab-b97e-6e2f7a1e7cf5  && cp  SNAKE_p_TCGAb_429_NSP_GenomeWideSNP_6_A04_1520990.nocnv_grch38.seg.v2.txt  TCGA-V1-A9O7.txt  && mv TCGA-V1-A9O7.txt  ..  &&  cd ..  &&  mv TCGA-V1-A9O7.txt  MASKED_SEGMENT_FILES
cd  9854f0d5-26f9-46ad-a8cd-b39487e6c257  && cp  CUPEL_p_TCGAb_370_371_372_NSP_GenomeWideSNP_6_D09_1438520.nocnv_grch38.seg.v2.txt  TCGA-KK-A8IA.txt  && mv TCGA-KK-A8IA.txt  ..  &&  cd ..  &&  mv TCGA-KK-A8IA.txt  MASKED_SEGMENT_FILES
cd  02c7c5a9-1834-46a4-9ab9-7aeba5a32994  && cp  SPICS_p_TCGA_B_314_315_316_NSP_GenomeWideSNP_6_B10_1361424.nocnv_grch38.seg.v2.txt  TCGA-H9-A6BX.txt  && mv TCGA-H9-A6BX.txt  ..  &&  cd ..  &&  mv TCGA-H9-A6BX.txt  MASKED_SEGMENT_FILES
cd  8af48a99-dd0b-4cca-b887-3d3824cef6c0  && cp  LICIT_p_TCGAb_330_331_NSP_GenomeWideSNP_6_E09_1367468.nocnv_grch38.seg.v2.txt  TCGA-KK-A7B2.txt  && mv TCGA-KK-A7B2.txt  ..  &&  cd ..  &&  mv TCGA-KK-A7B2.txt  MASKED_SEGMENT_FILES
cd  a580f380-5ab7-4784-97bb-c65165bc12d5  && cp  WITED_p_TCGA_b161_171_SNP_N_GenomeWideSNP_6_A08_844974.nocnv_grch38.seg.v2.txt  TCGA-G9-6377.txt  && mv TCGA-G9-6377.txt  ..  &&  cd ..  &&  mv TCGA-G9-6377.txt  MASKED_SEGMENT_FILES
cd  7a7931c6-d3e9-4617-a021-fe4ff771b38c  && cp  WITED_p_TCGA_b161_171_SNP_N_GenomeWideSNP_6_B03_844984.nocnv_grch38.seg.v2.txt  TCGA-G9-6342.txt  && mv TCGA-G9-6342.txt  ..  &&  cd ..  &&  mv TCGA-G9-6342.txt  MASKED_SEGMENT_FILES
cd  f34af0d7-1f2d-46d7-8cb7-5681f8ab7f69  && cp  CUPEL_p_TCGAb_370_371_372_NSP_GenomeWideSNP_6_E03_1438696.nocnv_grch38.seg.v2.txt  TCGA-EJ-A8FP.txt  && mv TCGA-EJ-A8FP.txt  ..  &&  cd ..  &&  mv TCGA-EJ-A8FP.txt  MASKED_SEGMENT_FILES
cd  9d594fc6-22ff-430e-8ebc-07d356a07931  && cp  SNAKE_p_TCGAb_429_NSP_GenomeWideSNP_6_D07_1521156.nocnv_grch38.seg.v2.txt  TCGA-ZG-A9NI.txt  && mv TCGA-ZG-A9NI.txt  ..  &&  cd ..  &&  mv TCGA-ZG-A9NI.txt  MASKED_SEGMENT_FILES
cd  1c66a796-708f-4b65-b08a-5c5a23413343  && cp  CYMES_p_TCGAb_389_390_NSP_GenomeWideSNP_6_E09_1464286.nocnv_grch38.seg.v2.txt  TCGA-2A-A8W1.txt  && mv TCGA-2A-A8W1.txt  ..  &&  cd ..  &&  mv TCGA-2A-A8W1.txt  MASKED_SEGMENT_FILES
cd  43f9b727-ffde-440f-9276-d464563ff1bf  && cp  MICHE_p_TCGAb_428_429_NSP_GenomeWideSNP_6_D07_1521522.nocnv_grch38.seg.v2.txt  TCGA-ZG-A9L6.txt  && mv TCGA-ZG-A9L6.txt  ..  &&  cd ..  &&  mv TCGA-ZG-A9L6.txt  MASKED_SEGMENT_FILES
cd  0710e67e-6942-43a3-98f6-e1464f9505b6  && cp  ASPER_p_TCGA_b_306_308_146_NSP_GenomeWideSNP_6_E04_1365484.nocnv_grch38.seg.v2.txt  TCGA-HC-8213.txt  && mv TCGA-HC-8213.txt  ..  &&  cd ..  &&  mv TCGA-HC-8213.txt  MASKED_SEGMENT_FILES
cd  4f387713-d497-4b81-ad76-cdf67818dfca  && cp  CLADE_p_TCGASNP_184_195_N_GenomeWideSNP_6_E09_1039860.nocnv_grch38.seg.v2.txt  TCGA-HC-7742.txt  && mv TCGA-HC-7742.txt  ..  &&  cd ..  &&  mv TCGA-HC-7742.txt  MASKED_SEGMENT_FILES
cd  593078aa-4ddf-4f4d-89e2-76247fe23bc9  && cp  SNAKE_p_TCGAb_429_NSP_GenomeWideSNP_6_H01_1521004.nocnv_grch38.seg.v2.txt  TCGA-ZG-A9LS.txt  && mv TCGA-ZG-A9LS.txt  ..  &&  cd ..  &&  mv TCGA-ZG-A9LS.txt  MASKED_SEGMENT_FILES
cd  c758071c-ce5b-4f14-803a-c57ac61b32c9  && cp  BASIC_p_TCGASNP_219_221_223_N_GenomeWideSNP_6_B05_1148604.nocnv_grch38.seg.v2.txt  TCGA-HC-8259.txt  && mv TCGA-HC-8259.txt  ..  &&  cd ..  &&  mv TCGA-HC-8259.txt  MASKED_SEGMENT_FILES
cd  9bf48f0b-11aa-421c-9415-902462e96fb1  && cp  MICHE_p_TCGAb_428_429_NSP_GenomeWideSNP_6_E03_1521480.nocnv_grch38.seg.v2.txt  TCGA-V1-A9O5.txt  && mv TCGA-V1-A9O5.txt  ..  &&  cd ..  &&  mv TCGA-V1-A9O5.txt  MASKED_SEGMENT_FILES
cd  d8399ba0-5b66-4f56-9f48-c6207a8da4c1  && cp  SNAKE_p_TCGAb_429_NSP_GenomeWideSNP_6_E05_1521060.nocnv_grch38.seg.v2.txt  TCGA-G9-A9S0.txt  && mv TCGA-G9-A9S0.txt  ..  &&  cd ..  &&  mv TCGA-G9-A9S0.txt  MASKED_SEGMENT_FILES
cd  924e7e67-0d46-4ac6-91c1-55699200d873  && cp  MICHE_p_TCGAb_428_429_NSP_GenomeWideSNP_6_C05_1521382.nocnv_grch38.seg.v2.txt  TCGA-V1-A9Z9.txt  && mv TCGA-V1-A9Z9.txt  ..  &&  cd ..  &&  mv TCGA-V1-A9Z9.txt  MASKED_SEGMENT_FILES
cd  c9d438da-2061-484a-b4a7-a945e01e6d53  && cp  RIELS_p_TCGA_268_269_N_GenomeWideSNP_6_G12_1306326.nocnv_grch38.seg.v2.txt  TCGA-EJ-A46F.txt  && mv TCGA-EJ-A46F.txt  ..  &&  cd ..  &&  mv TCGA-EJ-A46F.txt  MASKED_SEGMENT_FILES
cd  ef24d227-6f71-4063-9474-66d016638e72  && cp  CLEAR_p_TCGA_b91_SNP_1N_GenomeWideSNP_6_F01_755584.nocnv_grch38.seg.v2.txt  TCGA-CH-5754.txt  && mv TCGA-CH-5754.txt  ..  &&  cd ..  &&  mv TCGA-CH-5754.txt  MASKED_SEGMENT_FILES
cd  3411e4d3-28cb-4666-94c6-6b8a65dea04a  && cp  CLEAR_p_TCGA_b91_SNP_1N_GenomeWideSNP_6_A09_755660.nocnv_grch38.seg.v2.txt  TCGA-CH-5748.txt  && mv TCGA-CH-5748.txt  ..  &&  cd ..  &&  mv TCGA-CH-5748.txt  MASKED_SEGMENT_FILES
cd  7f7657ae-4dae-4c39-8bbc-097d35f66127  && cp  CUPEL_p_TCGAb_370_371_372_NSP_GenomeWideSNP_6_A02_1438524.nocnv_grch38.seg.v2.txt  TCGA-HC-A8D0.txt  && mv TCGA-HC-A8D0.txt  ..  &&  cd ..  &&  mv TCGA-HC-A8D0.txt  MASKED_SEGMENT_FILES
cd  908976c8-9a1e-40d8-a5ba-4a5c6e120992  && cp  CYMES_p_TCGAb_389_390_NSP_GenomeWideSNP_6_E07_1464428.nocnv_grch38.seg.v2.txt  TCGA-YL-A9WJ.txt  && mv TCGA-YL-A9WJ.txt  ..  &&  cd ..  &&  mv TCGA-YL-A9WJ.txt  MASKED_SEGMENT_FILES
cd  2c563f53-1273-46c8-a846-6de110ae11f7  && cp  GIRTH_p_TCGA_b108_137_SNP_N_GenomeWideSNP_6_A01_787916.nocnv_grch38.seg.v2.txt  TCGA-G9-6494.txt  && mv TCGA-G9-6494.txt  ..  &&  cd ..  &&  mv TCGA-G9-6494.txt  MASKED_SEGMENT_FILES
cd  9b070881-d85b-4f93-b2c1-014e0525bfc3  && cp  DIODE_p_TCGAb3_47_48_49_50_NSP_GenomeWideSNP_6_B03_1373250.nocnv_grch38.seg.v2.txt  TCGA-EJ-A7NH.txt  && mv TCGA-EJ-A7NH.txt  ..  &&  cd ..  &&  mv TCGA-EJ-A7NH.txt  MASKED_SEGMENT_FILES
cd  e6b1e827-589d-4224-a6ad-6b5d4e067060  && cp  MICHE_p_TCGAb_428_429_NSP_GenomeWideSNP_6_D05_1521466.nocnv_grch38.seg.v2.txt  TCGA-XK-AAIV.txt  && mv TCGA-XK-AAIV.txt  ..  &&  cd ..  &&  mv TCGA-XK-AAIV.txt  MASKED_SEGMENT_FILES
cd  0b934237-db25-4a15-b08d-15617aeee181  && cp  SPICS_p_TCGA_B_314_315_316_NSP_GenomeWideSNP_6_D02_1361508.nocnv_grch38.seg.v2.txt  TCGA-KK-A6E5.txt  && mv TCGA-KK-A6E5.txt  ..  &&  cd ..  &&  mv TCGA-KK-A6E5.txt  MASKED_SEGMENT_FILES
cd  162890e0-6e01-4932-b46c-77d536b6d6f6  && cp  MICHE_p_TCGAb_428_429_NSP_GenomeWideSNP_6_D11_1521502.nocnv_grch38.seg.v2.txt  TCGA-V1-A9OQ.txt  && mv TCGA-V1-A9OQ.txt  ..  &&  cd ..  &&  mv TCGA-V1-A9OQ.txt  MASKED_SEGMENT_FILES
cd  de6d2021-3a3c-4f15-9805-2e60a3f4bd3e  && cp  DIODE_p_TCGAb3_47_48_49_50_NSP_GenomeWideSNP_6_B10_1373262.nocnv_grch38.seg.v2.txt  TCGA-HC-A76X.txt  && mv TCGA-HC-A76X.txt  ..  &&  cd ..  &&  mv TCGA-HC-A76X.txt  MASKED_SEGMENT_FILES
cd  91f3ac28-2aa6-4d10-8874-bade06ac84e0  && cp  CUPEL_p_TCGAb_370_371_372_NSP_GenomeWideSNP_6_B01_1438688.nocnv_grch38.seg.v2.txt  TCGA-KK-A8I7.txt  && mv TCGA-KK-A8I7.txt  ..  &&  cd ..  &&  mv TCGA-KK-A8I7.txt  MASKED_SEGMENT_FILES
cd  21447319-7093-4230-8768-5a526909c7d9  && cp  STING_p_TCGAb_356_357_NSP_GenomeWideSNP_6_D03_1388198.nocnv_grch38.seg.v2.txt  TCGA-VP-A879.txt  && mv TCGA-VP-A879.txt  ..  &&  cd ..  &&  mv TCGA-VP-A879.txt  MASKED_SEGMENT_FILES
cd  b4eea327-3742-402c-b57d-cd3f6890c651  && cp  WITED_p_TCGA_b161_171_SNP_N_GenomeWideSNP_6_B01_845028.nocnv_grch38.seg.v2.txt  TCGA-HC-7079.txt  && mv TCGA-HC-7079.txt  ..  &&  cd ..  &&  mv TCGA-HC-7079.txt  MASKED_SEGMENT_FILES
cd  8f95e31b-a347-4cf9-8d88-773f59e9119a  && cp  STING_p_TCGAb_356_357_NSP_GenomeWideSNP_6_G11_1388254.nocnv_grch38.seg.v2.txt  TCGA-J9-A8CL.txt  && mv TCGA-J9-A8CL.txt  ..  &&  cd ..  &&  mv TCGA-J9-A8CL.txt  MASKED_SEGMENT_FILES
cd  79c70d67-59d8-42bf-a6c8-fdb934fb604f  && cp  MICHE_p_TCGAb_428_429_NSP_GenomeWideSNP_6_C11_1521390.nocnv_grch38.seg.v2.txt  TCGA-XK-AAIR.txt  && mv TCGA-XK-AAIR.txt  ..  &&  cd ..  &&  mv TCGA-XK-AAIR.txt  MASKED_SEGMENT_FILES
cd  df857750-e806-4d06-9e52-48618658cd51  && cp  RIELS_p_TCGA_268_269_N_GenomeWideSNP_6_G07_1306434.nocnv_grch38.seg.v2.txt  TCGA-EJ-A46B.txt  && mv TCGA-EJ-A46B.txt  ..  &&  cd ..  &&  mv TCGA-EJ-A46B.txt  MASKED_SEGMENT_FILES
cd  233385d3-5408-4660-b2b8-40ea327789f5  && cp  CYMES_p_TCGAb_389_390_NSP_GenomeWideSNP_6_C03_1464282.nocnv_grch38.seg.v2.txt  TCGA-YL-A8SK.txt  && mv TCGA-YL-A8SK.txt  ..  &&  cd ..  &&  mv TCGA-YL-A8SK.txt  MASKED_SEGMENT_FILES
cd  65fe6474-a1f3-477f-86b1-0d3a3f5567aa  && cp  SNAKE_p_TCGAb_429_NSP_GenomeWideSNP_6_A02_1521114.nocnv_grch38.seg.v2.txt  TCGA-V1-A9OT.txt  && mv TCGA-V1-A9OT.txt  ..  &&  cd ..  &&  mv TCGA-V1-A9OT.txt  MASKED_SEGMENT_FILES
cd  c92a0ab6-36cb-4c85-a471-d3e801f68124  && cp  CLEAR_p_TCGA_b91_SNP_1N_GenomeWideSNP_6_C01_755716.nocnv_grch38.seg.v2.txt  TCGA-CH-5790.txt  && mv TCGA-CH-5790.txt  ..  &&  cd ..  &&  mv TCGA-CH-5790.txt  MASKED_SEGMENT_FILES
cd  eaf692f5-3c26-4d8c-8ed6-92a92440b3e3  && cp  GAMED_p_TCGA_B_312_313_314_NSP_GenomeWideSNP_6_C01_1361694.nocnv_grch38.seg.v2.txt  TCGA-J4-A67L.txt  && mv TCGA-J4-A67L.txt  ..  &&  cd ..  &&  mv TCGA-J4-A67L.txt  MASKED_SEGMENT_FILES
cd  f7dc5d0c-46cd-49d3-b4c2-86fc2e05cbb4  && cp  VOLVA_p_TCGA_b91_SNP_2N_GenomeWideSNP_6_C09_755440.nocnv_grch38.seg.v2.txt  TCGA-EJ-5518.txt  && mv TCGA-EJ-5518.txt  ..  &&  cd ..  &&  mv TCGA-EJ-5518.txt  MASKED_SEGMENT_FILES
cd  39ffd8c3-b020-42e2-b3f2-22408eee5a2d  && cp  SNAKE_p_TCGAb_429_NSP_GenomeWideSNP_6_A06_1521120.nocnv_grch38.seg.v2.txt  TCGA-ZG-A9N3.txt  && mv TCGA-ZG-A9N3.txt  ..  &&  cd ..  &&  mv TCGA-ZG-A9N3.txt  MASKED_SEGMENT_FILES
cd  a9fe7275-a219-41b6-b9d6-d08f3c407c78  && cp  ASPER_p_TCGA_b_306_308_146_NSP_GenomeWideSNP_6_F05_1365442.nocnv_grch38.seg.v2.txt  TCGA-EJ-A65E.txt  && mv TCGA-EJ-A65E.txt  ..  &&  cd ..  &&  mv TCGA-EJ-A65E.txt  MASKED_SEGMENT_FILES
cd  5d41b648-0e01-4123-b3d2-63c2d663489b  && cp  LICIT_p_TCGAb_330_331_NSP_GenomeWideSNP_6_D09_1367452.nocnv_grch38.seg.v2.txt  TCGA-KK-A7AU.txt  && mv TCGA-KK-A7AU.txt  ..  &&  cd ..  &&  mv TCGA-KK-A7AU.txt  MASKED_SEGMENT_FILES
cd  64e586bd-bf7f-4741-bffd-3716bcbf1abf  && cp  SNAKE_p_TCGAb_429_NSP_GenomeWideSNP_6_A11_1521016.nocnv_grch38.seg.v2.txt  TCGA-ZG-A9L0.txt  && mv TCGA-ZG-A9L0.txt  ..  &&  cd ..  &&  mv TCGA-ZG-A9L0.txt  MASKED_SEGMENT_FILES
cd  d53a44f4-2c66-4a7a-8741-187e6d513f90  && cp  DIODE_p_TCGAb3_47_48_49_50_NSP_GenomeWideSNP_6_C02_1373270.nocnv_grch38.seg.v2.txt  TCGA-KC-A7F5.txt  && mv TCGA-KC-A7F5.txt  ..  &&  cd ..  &&  mv TCGA-KC-A7F5.txt  MASKED_SEGMENT_FILES
cd  d0680e42-5e1e-4b4b-b8a8-425d6ac008d9  && cp  CLEAR_p_TCGA_b91_SNP_1N_GenomeWideSNP_6_B02_755630.nocnv_grch38.seg.v2.txt  TCGA-CH-5771.txt  && mv TCGA-CH-5771.txt  ..  &&  cd ..  &&  mv TCGA-CH-5771.txt  MASKED_SEGMENT_FILES
cd  1b32befe-d153-412c-b521-bd07a5a676c8  && cp  DIODE_p_TCGAb3_47_48_49_50_NSP_GenomeWideSNP_6_C06_1373228.nocnv_grch38.seg.v2.txt  TCGA-KC-A7FA.txt  && mv TCGA-KC-A7FA.txt  ..  &&  cd ..  &&  mv TCGA-KC-A7FA.txt  MASKED_SEGMENT_FILES
cd  f8db4e2e-52a9-4f60-ad38-29daef422770  && cp  MICHE_p_TCGAb_428_429_NSP_GenomeWideSNP_6_H02_1521384.nocnv_grch38.seg.v2.txt  TCGA-V1-A9ZI.txt  && mv TCGA-V1-A9ZI.txt  ..  &&  cd ..  &&  mv TCGA-V1-A9ZI.txt  MASKED_SEGMENT_FILES
cd  58a70023-04d6-477e-8a5f-f5f48096938b  && cp  WITED_p_TCGA_b161_171_SNP_N_GenomeWideSNP_6_B04_845036.nocnv_grch38.seg.v2.txt  TCGA-HC-7081.txt  && mv TCGA-HC-7081.txt  ..  &&  cd ..  &&  mv TCGA-HC-7081.txt  MASKED_SEGMENT_FILES
cd  999ae8d3-7de8-40c4-b93f-24b4b486d162  && cp  RIELS_p_TCGA_268_269_N_GenomeWideSNP_6_G10_1306392.nocnv_grch38.seg.v2.txt  TCGA-KC-A4BR.txt  && mv TCGA-KC-A4BR.txt  ..  &&  cd ..  &&  mv TCGA-KC-A4BR.txt  MASKED_SEGMENT_FILES
cd  7290e3d2-0837-4da2-b150-b1e213ab859a  && cp  GAMED_p_TCGA_B_312_313_314_NSP_GenomeWideSNP_6_B01_1361748.nocnv_grch38.seg.v2.txt  TCGA-HC-A6AN.txt  && mv TCGA-HC-A6AN.txt  ..  &&  cd ..  &&  mv TCGA-HC-A6AN.txt  MASKED_SEGMENT_FILES
cd  8c9ae966-f81b-49ff-932b-a81167126315  && cp  CYMES_p_TCGAb_389_390_NSP_GenomeWideSNP_6_A09_1464270.nocnv_grch38.seg.v2.txt  TCGA-2A-A8VL.txt  && mv TCGA-2A-A8VL.txt  ..  &&  cd ..  &&  mv TCGA-2A-A8VL.txt  MASKED_SEGMENT_FILES
cd  f20741d2-35f3-452d-9a08-a0a877cb23f3  && cp  CYMES_p_TCGAb_389_390_NSP_GenomeWideSNP_6_F11_1464334.nocnv_grch38.seg.v2.txt  TCGA-YL-A8S8.txt  && mv TCGA-YL-A8S8.txt  ..  &&  cd ..  &&  mv TCGA-YL-A8S8.txt  MASKED_SEGMENT_FILES
cd  ae7a411f-2b05-4b55-8507-0e51615fa53c  && cp  SNAKE_p_TCGAb_429_NSP_GenomeWideSNP_6_E07_1521132.nocnv_grch38.seg.v2.txt  TCGA-2A-AAYF.txt  && mv TCGA-2A-AAYF.txt  ..  &&  cd ..  &&  mv TCGA-2A-AAYF.txt  MASKED_SEGMENT_FILES
cd  da9418c6-c12f-4522-86a7-8d9a41c9b32f  && cp  VOLVA_p_TCGA_b91_SNP_2N_GenomeWideSNP_6_C07_755472.nocnv_grch38.seg.v2.txt  TCGA-EJ-5517.txt  && mv TCGA-EJ-5517.txt  ..  &&  cd ..  &&  mv TCGA-EJ-5517.txt  MASKED_SEGMENT_FILES
cd  85626829-b91a-4319-91fb-f58b99dd0326  && cp  CLADE_p_TCGASNP_184_195_N_GenomeWideSNP_6_E08_1039968.nocnv_grch38.seg.v2.txt  TCGA-EJ-7784.txt  && mv TCGA-EJ-7784.txt  ..  &&  cd ..  &&  mv TCGA-EJ-7784.txt  MASKED_SEGMENT_FILES
cd  e9707b70-31a1-4946-8633-db1ee208de93  && cp  LICIT_p_TCGAb_330_331_NSP_GenomeWideSNP_6_F03_1367450.nocnv_grch38.seg.v2.txt  TCGA-M7-A71Z.txt  && mv TCGA-M7-A71Z.txt  ..  &&  cd ..  &&  mv TCGA-M7-A71Z.txt  MASKED_SEGMENT_FILES
cd  316022a5-53e6-4dda-8407-824894f80004  && cp  SNAKE_p_TCGAb_429_NSP_GenomeWideSNP_6_E11_1521140.nocnv_grch38.seg.v2.txt  TCGA-V1-A9Z7.txt  && mv TCGA-V1-A9Z7.txt  ..  &&  cd ..  &&  mv TCGA-V1-A9Z7.txt  MASKED_SEGMENT_FILES
cd  38b7189d-96e0-4867-b5b5-04b7f246a904  && cp  CUPEL_p_TCGAb_370_371_372_NSP_GenomeWideSNP_6_C01_1438676.nocnv_grch38.seg.v2.txt  TCGA-XQ-A8TB.txt  && mv TCGA-XQ-A8TB.txt  ..  &&  cd ..  &&  mv TCGA-XQ-A8TB.txt  MASKED_SEGMENT_FILES
cd  34414b7c-fbcb-4952-98a3-f290c6138100  && cp  CLEAR_p_TCGA_b91_SNP_1N_GenomeWideSNP_6_D11_755622.nocnv_grch38.seg.v2.txt  TCGA-CH-5737.txt  && mv TCGA-CH-5737.txt  ..  &&  cd ..  &&  mv TCGA-CH-5737.txt  MASKED_SEGMENT_FILES
cd  31cef7b3-f8bf-4b29-841a-5f87d8cee8a2  && cp  CUPEL_p_TCGAb_370_371_372_NSP_GenomeWideSNP_6_B05_1438514.nocnv_grch38.seg.v2.txt  TCGA-X4-A8KQ.txt  && mv TCGA-X4-A8KQ.txt  ..  &&  cd ..  &&  mv TCGA-X4-A8KQ.txt  MASKED_SEGMENT_FILES
cd  8d486400-f309-4688-963d-a484378425a8  && cp  CUPEL_p_TCGAb_370_371_372_NSP_GenomeWideSNP_6_A07_1438564.nocnv_grch38.seg.v2.txt  TCGA-X4-A8KS.txt  && mv TCGA-X4-A8KS.txt  ..  &&  cd ..  &&  mv TCGA-X4-A8KS.txt  MASKED_SEGMENT_FILES
cd  2c56bc74-45c0-4358-8688-64267c016a40  && cp  SPICS_p_TCGA_B_314_315_316_NSP_GenomeWideSNP_6_D01_1361532.nocnv_grch38.seg.v2.txt  TCGA-KK-A6E2.txt  && mv TCGA-KK-A6E2.txt  ..  &&  cd ..  &&  mv TCGA-KK-A6E2.txt  MASKED_SEGMENT_FILES
cd  11fc4bf5-1403-4585-8b28-25e3c328d034  && cp  CUPEL_p_TCGAb_370_371_372_NSP_GenomeWideSNP_6_B07_1438614.nocnv_grch38.seg.v2.txt  TCGA-V1-A8MF.txt  && mv TCGA-V1-A8MF.txt  ..  &&  cd ..  &&  mv TCGA-V1-A8MF.txt  MASKED_SEGMENT_FILES
cd  63aad74a-0b16-4f5a-bde1-6b77fe85cc80  && cp  SHOUT_p_TCGAb_319_20_21_22_NSP_GenomeWideSNP_6_D06_1365148.nocnv_grch38.seg.v2.txt  TCGA-QU-A6IO.txt  && mv TCGA-QU-A6IO.txt  ..  &&  cd ..  &&  mv TCGA-QU-A6IO.txt  MASKED_SEGMENT_FILES
cd  6ffcc667-75d5-4dea-bf62-8a807609a9d5  && cp  TSUBA_p_TCGA352_119_144_221_NSP_GenomeWideSNP_6_H01_1377180.nocnv_grch38.seg.v2.txt  TCGA-HC-8212.txt  && mv TCGA-HC-8212.txt  ..  &&  cd ..  &&  mv TCGA-HC-8212.txt  MASKED_SEGMENT_FILES
cd  983649b7-c718-4bf7-813c-105c079a6125  && cp  CLEAR_p_TCGA_b91_SNP_1N_GenomeWideSNP_6_E01_755570.nocnv_grch38.seg.v2.txt  TCGA-CH-5738.txt  && mv TCGA-CH-5738.txt  ..  &&  cd ..  &&  mv TCGA-CH-5738.txt  MASKED_SEGMENT_FILES
cd  beb4def8-3d8c-40d4-84a8-60379cb9ee30  && cp  ODDLY_p_TCGASNP_165_184_N_GenomeWideSNP_6_E02_1051628.nocnv_grch38.seg.v2.txt  TCGA-HC-7209.txt  && mv TCGA-HC-7209.txt  ..  &&  cd ..  &&  mv TCGA-HC-7209.txt  MASKED_SEGMENT_FILES
cd  e34d4c2a-2cac-4ef0-9081-826edcd118e9  && cp  STING_p_TCGAb_356_357_NSP_GenomeWideSNP_6_E11_1388194.nocnv_grch38.seg.v2.txt  TCGA-XJ-A83H.txt  && mv TCGA-XJ-A83H.txt  ..  &&  cd ..  &&  mv TCGA-XJ-A83H.txt  MASKED_SEGMENT_FILES
cd  7dae76f2-b3e4-4768-9dbd-b9ca57b1aba6  && cp  GIRTH_p_TCGA_b108_137_SNP_N_GenomeWideSNP_6_B06_787972.nocnv_grch38.seg.v2.txt  TCGA-G9-6336.txt  && mv TCGA-G9-6336.txt  ..  &&  cd ..  &&  mv TCGA-G9-6336.txt  MASKED_SEGMENT_FILES
cd  7d672c5f-88ab-4658-a118-784863494abf  && cp  CYMES_p_TCGAb_389_390_NSP_GenomeWideSNP_6_F01_1464302.nocnv_grch38.seg.v2.txt  TCGA-XJ-A9DK.txt  && mv TCGA-XJ-A9DK.txt  ..  &&  cd ..  &&  mv TCGA-XJ-A9DK.txt  MASKED_SEGMENT_FILES
cd  a992e9d2-e99b-4759-9fdb-4c5f49bba2a9  && cp  CYMES_p_TCGAb_389_390_NSP_GenomeWideSNP_6_B03_1464380.nocnv_grch38.seg.v2.txt  TCGA-2A-A8W3.txt  && mv TCGA-2A-A8W3.txt  ..  &&  cd ..  &&  mv TCGA-2A-A8W3.txt  MASKED_SEGMENT_FILES
cd  3856c6d7-300e-4122-8375-a661fd2e8592  && cp  VOLVA_p_TCGA_b91_SNP_2N_GenomeWideSNP_6_B11_755504.nocnv_grch38.seg.v2.txt  TCGA-EJ-5542.txt  && mv TCGA-EJ-5542.txt  ..  &&  cd ..  &&  mv TCGA-EJ-5542.txt  MASKED_SEGMENT_FILES
cd  4209018d-446e-430a-a21f-6a9caffc1928  && cp  STING_p_TCGAb_356_357_NSP_GenomeWideSNP_6_C11_1388210.nocnv_grch38.seg.v2.txt  TCGA-J9-A8CP.txt  && mv TCGA-J9-A8CP.txt  ..  &&  cd ..  &&  mv TCGA-J9-A8CP.txt  MASKED_SEGMENT_FILES
cd  520e3b8f-433b-4114-a48b-9014555eadd6  && cp  SHUNS_p_TCGAb_388_389_NSP_GenomeWideSNP_6_G11_1464502.nocnv_grch38.seg.v2.txt  TCGA-XJ-A9DQ.txt  && mv TCGA-XJ-A9DQ.txt  ..  &&  cd ..  &&  mv TCGA-XJ-A9DQ.txt  MASKED_SEGMENT_FILES
cd  88ec54c9-60f9-4a2b-a3df-395f3e9392d4  && cp  CUPEL_p_TCGAb_370_371_372_NSP_GenomeWideSNP_6_C05_1438570.nocnv_grch38.seg.v2.txt  TCGA-J4-A83I.txt  && mv TCGA-J4-A83I.txt  ..  &&  cd ..  &&  mv TCGA-J4-A83I.txt  MASKED_SEGMENT_FILES
cd  dfd3c4b3-6985-41a7-810a-58f127dd44fe  && cp  LICIT_p_TCGAb_330_331_NSP_GenomeWideSNP_6_F07_1367602.nocnv_grch38.seg.v2.txt  TCGA-M7-A721.txt  && mv TCGA-M7-A721.txt  ..  &&  cd ..  &&  mv TCGA-M7-A721.txt  MASKED_SEGMENT_FILES
cd  38434e4c-76a5-4fd5-8f96-0dc7cd0f1dce  && cp  WITED_p_TCGA_b161_171_SNP_N_GenomeWideSNP_6_A07_845080.nocnv_grch38.seg.v2.txt  TCGA-G9-6333.txt  && mv TCGA-G9-6333.txt  ..  &&  cd ..  &&  mv TCGA-G9-6333.txt  MASKED_SEGMENT_FILES
cd  2b01424f-3909-4934-9f60-013c1efa7b2a  && cp  STING_p_TCGAb_356_357_NSP_GenomeWideSNP_6_H11_1388244.nocnv_grch38.seg.v2.txt  TCGA-VP-A87H.txt  && mv TCGA-VP-A87H.txt  ..  &&  cd ..  &&  mv TCGA-VP-A87H.txt  MASKED_SEGMENT_FILES
cd  9f300f2d-9250-402d-968e-3444fba45f2b  && cp  CLADE_p_TCGASNP_184_195_N_GenomeWideSNP_6_E04_1039952.nocnv_grch38.seg.v2.txt  TCGA-HC-7745.txt  && mv TCGA-HC-7745.txt  ..  &&  cd ..  &&  mv TCGA-HC-7745.txt  MASKED_SEGMENT_FILES
cd  b803ce8a-fa25-4fe1-a044-0e9950abb581  && cp  CUPEL_p_TCGAb_370_371_372_NSP_GenomeWideSNP_6_B09_1438652.nocnv_grch38.seg.v2.txt  TCGA-YL-A8HJ.txt  && mv TCGA-YL-A8HJ.txt  ..  &&  cd ..  &&  mv TCGA-YL-A8HJ.txt  MASKED_SEGMENT_FILES
cd  8eb43eef-489a-430e-b83d-1d4b760ec93a  && cp  VOLVA_p_TCGA_b91_SNP_2N_GenomeWideSNP_6_A02_755388.nocnv_grch38.seg.v2.txt  TCGA-EJ-5496.txt  && mv TCGA-EJ-5496.txt  ..  &&  cd ..  &&  mv TCGA-EJ-5496.txt  MASKED_SEGMENT_FILES
cd  6fbaccec-a956-4080-b1a1-c2da0a10553d  && cp  GAMED_p_TCGA_B_312_313_314_NSP_GenomeWideSNP_6_C03_1361786.nocnv_grch38.seg.v2.txt  TCGA-J4-A67M.txt  && mv TCGA-J4-A67M.txt  ..  &&  cd ..  &&  mv TCGA-J4-A67M.txt  MASKED_SEGMENT_FILES
cd  2ccc9051-7927-4b8c-90ab-39d5685691c9  && cp  GIRTH_p_TCGA_b108_137_SNP_N_GenomeWideSNP_6_E09_787968.nocnv_grch38.seg.v2.txt  TCGA-G9-6365.txt  && mv TCGA-G9-6365.txt  ..  &&  cd ..  &&  mv TCGA-G9-6365.txt  MASKED_SEGMENT_FILES
cd  914318cc-f368-46c1-bb5b-935cfc03c35a  && cp  ODDLY_p_TCGASNP_165_184_N_GenomeWideSNP_6_G03_1051554.nocnv_grch38.seg.v2.txt  TCGA-EJ-7317.txt  && mv TCGA-EJ-7317.txt  ..  &&  cd ..  &&  mv TCGA-EJ-7317.txt  MASKED_SEGMENT_FILES
cd  dda0b2a3-792c-4c85-abf3-46f4da6f4ded  && cp  CYMES_p_TCGAb_389_390_NSP_GenomeWideSNP_6_D01_1464382.nocnv_grch38.seg.v2.txt  TCGA-V1-A8ML.txt  && mv TCGA-V1-A8ML.txt  ..  &&  cd ..  &&  mv TCGA-V1-A8ML.txt  MASKED_SEGMENT_FILES
cd  45b52f7e-b4ee-40ab-85f1-65f9c47367d8  && cp  CLADE_p_TCGASNP_184_195_N_GenomeWideSNP_6_D02_1039842.nocnv_grch38.seg.v2.txt  TCGA-HC-7738.txt  && mv TCGA-HC-7738.txt  ..  &&  cd ..  &&  mv TCGA-HC-7738.txt  MASKED_SEGMENT_FILES
cd  47e7f311-9fc2-4893-b027-039142541b29  && cp  ODDLY_p_TCGASNP_165_184_N_GenomeWideSNP_6_D04_1051592.nocnv_grch38.seg.v2.txt  TCGA-HC-7210.txt  && mv TCGA-HC-7210.txt  ..  &&  cd ..  &&  mv TCGA-HC-7210.txt  MASKED_SEGMENT_FILES
cd  ff4e3174-664a-4b97-ae45-399521ae908f  && cp  SPICS_p_TCGA_B_314_315_316_NSP_GenomeWideSNP_6_B07_1361496.nocnv_grch38.seg.v2.txt  TCGA-G9-6354.txt  && mv TCGA-G9-6354.txt  ..  &&  cd ..  &&  mv TCGA-G9-6354.txt  MASKED_SEGMENT_FILES
cd  a82cec8e-5939-4d3c-942f-69a564465afe  && cp  NICHE_p_TCGAb3_67_68_69_70_NSP_GenomeWideSNP_6_G11_1439072.nocnv_grch38.seg.v2.txt  TCGA-KK-A8I6.txt  && mv TCGA-KK-A8I6.txt  ..  &&  cd ..  &&  mv TCGA-KK-A8I6.txt  MASKED_SEGMENT_FILES
cd  58da6d0c-da25-4b48-a0f3-e83ced02ff9d  && cp  SNAKE_p_TCGAb_429_NSP_GenomeWideSNP_6_G07_1521050.nocnv_grch38.seg.v2.txt  TCGA-V1-A9OH.txt  && mv TCGA-V1-A9OH.txt  ..  &&  cd ..  &&  mv TCGA-V1-A9OH.txt  MASKED_SEGMENT_FILES
cd  7af39b47-e2dd-4f63-a68b-598f1b907c9e  && cp  MICHE_p_TCGAb_428_429_NSP_GenomeWideSNP_6_F06_1521546.nocnv_grch38.seg.v2.txt  TCGA-TP-A8TV.txt  && mv TCGA-TP-A8TV.txt  ..  &&  cd ..  &&  mv TCGA-TP-A8TV.txt  MASKED_SEGMENT_FILES
cd  e932ee36-5fab-40e8-8d0b-68f516c498b2  && cp  GAMED_p_TCGA_B_312_313_314_NSP_GenomeWideSNP_6_A09_1361698.nocnv_grch38.seg.v2.txt  TCGA-H9-A6BY.txt  && mv TCGA-H9-A6BY.txt  ..  &&  cd ..  &&  mv TCGA-H9-A6BY.txt  MASKED_SEGMENT_FILES
cd  2cb4e145-322f-44c3-a999-8a0f4727269f  && cp  NICHE_p_TCGAb3_67_68_69_70_NSP_GenomeWideSNP_6_G03_1439002.nocnv_grch38.seg.v2.txt  TCGA-KK-A8IC.txt  && mv TCGA-KK-A8IC.txt  ..  &&  cd ..  &&  mv TCGA-KK-A8IC.txt  MASKED_SEGMENT_FILES
cd  ca60e1e8-dbe4-4182-b090-3c8bdc287364  && cp  LICIT_p_TCGAb_330_331_NSP_GenomeWideSNP_6_E03_1367560.nocnv_grch38.seg.v2.txt  TCGA-KK-A7AZ.txt  && mv TCGA-KK-A7AZ.txt  ..  &&  cd ..  &&  mv TCGA-KK-A7AZ.txt  MASKED_SEGMENT_FILES
cd  17e78baa-691c-4ddd-9a8b-c82ff60c22a4  && cp  CYMES_p_TCGAb_389_390_NSP_GenomeWideSNP_6_A04_1464336.nocnv_grch38.seg.v2.txt  TCGA-FC-A8O0.txt  && mv TCGA-FC-A8O0.txt  ..  &&  cd ..  &&  mv TCGA-FC-A8O0.txt  MASKED_SEGMENT_FILES
cd  8598dc67-5bde-4594-9ae2-7bef8dfea2f0  && cp  MICHE_p_TCGAb_428_429_NSP_GenomeWideSNP_6_G04_1521542.nocnv_grch38.seg.v2.txt  TCGA-V1-A9ZK.txt  && mv TCGA-V1-A9ZK.txt  ..  &&  cd ..  &&  mv TCGA-V1-A9ZK.txt  MASKED_SEGMENT_FILES
cd  8d4d5777-e937-4fc5-86ee-7c2f4828d918  && cp  STING_p_TCGAb_356_357_NSP_GenomeWideSNP_6_D09_1388212.nocnv_grch38.seg.v2.txt  TCGA-VP-A872.txt  && mv TCGA-VP-A872.txt  ..  &&  cd ..  &&  mv TCGA-VP-A872.txt  MASKED_SEGMENT_FILES
cd  8f316a9c-2b55-4dec-aabf-bf27e20ef19a  && cp  DIODE_p_TCGAb3_47_48_49_50_NSP_GenomeWideSNP_6_B12_1373266.nocnv_grch38.seg.v2.txt  TCGA-KC-A7F3.txt  && mv TCGA-KC-A7F3.txt  ..  &&  cd ..  &&  mv TCGA-KC-A7F3.txt  MASKED_SEGMENT_FILES
cd  d7b2c4d1-d6ff-4f56-aeda-1cbaa666258d  && cp  CLEAR_p_TCGA_b91_SNP_1N_GenomeWideSNP_6_F06_755674.nocnv_grch38.seg.v2.txt  TCGA-CH-5791.txt  && mv TCGA-CH-5791.txt  ..  &&  cd ..  &&  mv TCGA-CH-5791.txt  MASKED_SEGMENT_FILES
cd  cc4e5683-0d80-4c95-9e46-b4bc2e91baeb  && cp  SHUNS_p_TCGAb_388_389_NSP_GenomeWideSNP_6_H09_1464524.nocnv_grch38.seg.v2.txt  TCGA-XJ-A9DX.txt  && mv TCGA-XJ-A9DX.txt  ..  &&  cd ..  &&  mv TCGA-XJ-A9DX.txt  MASKED_SEGMENT_FILES
cd  ef01ce8d-3c90-4f59-aa04-52a3a7389963  && cp  BASIC_p_TCGASNP_219_221_223_N_GenomeWideSNP_6_H09_1148774.nocnv_grch38.seg.v2.txt  TCGA-G9-7522.txt  && mv TCGA-G9-7522.txt  ..  &&  cd ..  &&  mv TCGA-G9-7522.txt  MASKED_SEGMENT_FILES
cd  a5ac368b-44f5-4a9d-ba18-50f05a5dbb1b  && cp  DIODE_p_TCGAb3_47_48_49_50_NSP_GenomeWideSNP_6_C08_1373354.nocnv_grch38.seg.v2.txt  TCGA-KC-A7FD.txt  && mv TCGA-KC-A7FD.txt  ..  &&  cd ..  &&  mv TCGA-KC-A7FD.txt  MASKED_SEGMENT_FILES
cd  f8cba276-e3cd-49df-bd15-a6477677613e  && cp  CUPEL_p_TCGAb_370_371_372_NSP_GenomeWideSNP_6_E07_1438566.nocnv_grch38.seg.v2.txt  TCGA-KK-A8IB.txt  && mv TCGA-KK-A8IB.txt  ..  &&  cd ..  &&  mv TCGA-KK-A8IB.txt  MASKED_SEGMENT_FILES
cd  9b357bb9-f2a4-4b67-99c2-c792fd525674  && cp  CYMES_p_TCGAb_389_390_NSP_GenomeWideSNP_6_B09_1464394.nocnv_grch38.seg.v2.txt  TCGA-V1-A8X3.txt  && mv TCGA-V1-A8X3.txt  ..  &&  cd ..  &&  mv TCGA-V1-A8X3.txt  MASKED_SEGMENT_FILES
cd  39564e09-d10e-4ba3-bf23-d596afbfe842  && cp  ODDLY_p_TCGASNP_165_184_N_GenomeWideSNP_6_D08_1051610.nocnv_grch38.seg.v2.txt  TCGA-EJ-7314.txt  && mv TCGA-EJ-7314.txt  ..  &&  cd ..  &&  mv TCGA-EJ-7314.txt  MASKED_SEGMENT_FILES
cd  e4ac9331-ba90-4f88-9d34-d15c168675a2  && cp  TURBO_p_TCGA_244_246_247_N_GenomeWideSNP_6_F06_1271090.nocnv_grch38.seg.v2.txt  TCGA-HC-8264.txt  && mv TCGA-HC-8264.txt  ..  &&  cd ..  &&  mv TCGA-HC-8264.txt  MASKED_SEGMENT_FILES
cd  fff982ed-67ef-4283-8ea1-70a135e24e43  && cp  GIRTH_p_TCGA_b108_137_SNP_N_GenomeWideSNP_6_B08_787894.nocnv_grch38.seg.v2.txt  TCGA-G9-6348.txt  && mv TCGA-G9-6348.txt  ..  &&  cd ..  &&  mv TCGA-G9-6348.txt  MASKED_SEGMENT_FILES
cd  cc696c58-8265-4da6-aa2d-5d4e0b558d21  && cp  CUPEL_p_TCGAb_370_371_372_NSP_GenomeWideSNP_6_C11_1438658.nocnv_grch38.seg.v2.txt  TCGA-KK-A8IH.txt  && mv TCGA-KK-A8IH.txt  ..  &&  cd ..  &&  mv TCGA-KK-A8IH.txt  MASKED_SEGMENT_FILES
cd  4ba5b2f6-c22a-47d0-ae44-2a6b91b2a801  && cp  SPICS_p_TCGA_B_314_315_316_NSP_GenomeWideSNP_6_B03_1361472.nocnv_grch38.seg.v2.txt  TCGA-EJ-A65J.txt  && mv TCGA-EJ-A65J.txt  ..  &&  cd ..  &&  mv TCGA-EJ-A65J.txt  MASKED_SEGMENT_FILES
cd  f9e48773-0b8c-42df-b40f-53fe7f7d5710  && cp  CLEAR_p_TCGA_b91_SNP_1N_GenomeWideSNP_6_F07_755720.nocnv_grch38.seg.v2.txt  TCGA-CH-5792.txt  && mv TCGA-CH-5792.txt  ..  &&  cd ..  &&  mv TCGA-CH-5792.txt  MASKED_SEGMENT_FILES
cd  5916a4b5-3f67-439e-ab69-19c203e7b9b1  && cp  GAMED_p_TCGA_B_312_313_314_NSP_GenomeWideSNP_6_A05_1361718.nocnv_grch38.seg.v2.txt  TCGA-EJ-A65D.txt  && mv TCGA-EJ-A65D.txt  ..  &&  cd ..  &&  mv TCGA-EJ-A65D.txt  MASKED_SEGMENT_FILES
cd  73280519-03da-447c-9c49-cedbb020d1de  && cp  WITED_p_TCGA_b161_171_SNP_N_GenomeWideSNP_6_D06_845032.nocnv_grch38.seg.v2.txt  TCGA-HC-7077.txt  && mv TCGA-HC-7077.txt  ..  &&  cd ..  &&  mv TCGA-HC-7077.txt  MASKED_SEGMENT_FILES
cd  0cca5c0c-b4e2-4aa3-abcc-7e8c0659fff0  && cp  DLP_REDO_FROM_CLADE_A12.nocnv_grch38.seg.v2.txt  TCGA-HC-7740.txt  && mv TCGA-HC-7740.txt  ..  &&  cd ..  &&  mv TCGA-HC-7740.txt  MASKED_SEGMENT_FILES
cd  be2ca138-a9ed-479d-b14a-0d9af0f20193  && cp  CYMES_p_TCGAb_389_390_NSP_GenomeWideSNP_6_B01_1464266.nocnv_grch38.seg.v2.txt  TCGA-2A-A8VT.txt  && mv TCGA-2A-A8VT.txt  ..  &&  cd ..  &&  mv TCGA-2A-A8VT.txt  MASKED_SEGMENT_FILES
cd  2e15be53-cf3d-4d50-88d2-736f590f1bde  && cp  BASIC_p_TCGASNP_219_221_223_N_GenomeWideSNP_6_B09_1148612.nocnv_grch38.seg.v2.txt  TCGA-G9-7523.txt  && mv TCGA-G9-7523.txt  ..  &&  cd ..  &&  mv TCGA-G9-7523.txt  MASKED_SEGMENT_FILES
cd  c4416e89-ac02-4ccc-990d-5bc01f3a8cff  && cp  SPICS_p_TCGA_B_314_315_316_NSP_GenomeWideSNP_6_C05_1361520.nocnv_grch38.seg.v2.txt  TCGA-J4-A6G3.txt  && mv TCGA-J4-A6G3.txt  ..  &&  cd ..  &&  mv TCGA-J4-A6G3.txt  MASKED_SEGMENT_FILES
cd  5f5c2c3c-393c-4cfc-852b-817c40fedca6  && cp  STING_p_TCGAb_356_357_NSP_GenomeWideSNP_6_E09_1388186.nocnv_grch38.seg.v2.txt  TCGA-KK-A8IJ.txt  && mv TCGA-KK-A8IJ.txt  ..  &&  cd ..  &&  mv TCGA-KK-A8IJ.txt  MASKED_SEGMENT_FILES
cd  dba8da27-bc01-4458-a449-1c2e8d5a3132  && cp  DLP_REDO_FROM_CUPEL_B11.nocnv_grch38.seg.v2.txt  TCGA-V1-A8MK.txt  && mv TCGA-V1-A8MK.txt  ..  &&  cd ..  &&  mv TCGA-V1-A8MK.txt  MASKED_SEGMENT_FILES
cd  c2a5e187-ee6a-43d1-a5d6-c70aa5a8880e  && cp  RIELS_p_TCGA_268_269_N_GenomeWideSNP_6_G08_1306290.nocnv_grch38.seg.v2.txt  TCGA-KC-A4BO.txt  && mv TCGA-KC-A4BO.txt  ..  &&  cd ..  &&  mv TCGA-KC-A4BO.txt  MASKED_SEGMENT_FILES
cd  327242b1-fb7c-4cb8-a85b-09a168d22bbe  && cp  SNAKE_p_TCGAb_429_NSP_GenomeWideSNP_6_D01_1520994.nocnv_grch38.seg.v2.txt  TCGA-ZG-A9M4.txt  && mv TCGA-ZG-A9M4.txt  ..  &&  cd ..  &&  mv TCGA-ZG-A9M4.txt  MASKED_SEGMENT_FILES
cd  5afefc21-833b-4070-8bbb-88eeca533950  && cp  CLADE_p_TCGASNP_184_195_N_GenomeWideSNP_6_A08_1039944.nocnv_grch38.seg.v2.txt  TCGA-HC-7752.txt  && mv TCGA-HC-7752.txt  ..  &&  cd ..  &&  mv TCGA-HC-7752.txt  MASKED_SEGMENT_FILES
cd  dc3e7198-ebe8-4aa7-b184-2d11aaa29088  && cp  SNAKE_p_TCGAb_429_NSP_GenomeWideSNP_6_G09_1521118.nocnv_grch38.seg.v2.txt  TCGA-V1-A9Z8.txt  && mv TCGA-V1-A9Z8.txt  ..  &&  cd ..  &&  mv TCGA-V1-A9Z8.txt  MASKED_SEGMENT_FILES
cd  eadfcac5-bdd3-468d-bff9-5d71bb2b13d6  && cp  SNAKE_p_TCGAb_429_NSP_GenomeWideSNP_6_F03_1521076.nocnv_grch38.seg.v2.txt  TCGA-MG-AAMC.txt  && mv TCGA-MG-AAMC.txt  ..  &&  cd ..  &&  mv TCGA-MG-AAMC.txt  MASKED_SEGMENT_FILES
cd  ec0c18cc-70de-40b7-bb07-f4aaa8922ed6  && cp  CLADE_p_TCGASNP_184_195_N_GenomeWideSNP_6_G10_1039794.nocnv_grch38.seg.v2.txt  TCGA-EJ-7786.txt  && mv TCGA-EJ-7786.txt  ..  &&  cd ..  &&  mv TCGA-EJ-7786.txt  MASKED_SEGMENT_FILES
cd  bf2edf07-1140-4d33-bb40-7dfeb720edca  && cp  ASPER_p_TCGA_b_306_308_146_NSP_GenomeWideSNP_6_F03_1365510.nocnv_grch38.seg.v2.txt  TCGA-KK-A59V.txt  && mv TCGA-KK-A59V.txt  ..  &&  cd ..  &&  mv TCGA-KK-A59V.txt  MASKED_SEGMENT_FILES
cd  cfbdfc40-c25f-4398-a3ad-43ccd5707bc0  && cp  GIRTH_p_TCGA_b108_137_SNP_N_GenomeWideSNP_6_B03_787996.nocnv_grch38.seg.v2.txt  TCGA-G9-6367.txt  && mv TCGA-G9-6367.txt  ..  &&  cd ..  &&  mv TCGA-G9-6367.txt  MASKED_SEGMENT_FILES
cd  d2a1f665-522d-4b2a-a225-6af545a6b79c  && cp  SNAKE_p_TCGAb_429_NSP_GenomeWideSNP_6_G05_1521106.nocnv_grch38.seg.v2.txt  TCGA-TP-A8TT.txt  && mv TCGA-TP-A8TT.txt  ..  &&  cd ..  &&  mv TCGA-TP-A8TT.txt  MASKED_SEGMENT_FILES
cd  2ff4f266-107f-4432-9cf0-cf5c62b2823a  && cp  ODDLY_p_TCGASNP_165_184_N_GenomeWideSNP_6_D07_1051596.nocnv_grch38.seg.v2.txt  TCGA-HC-7078.txt  && mv TCGA-HC-7078.txt  ..  &&  cd ..  &&  mv TCGA-HC-7078.txt  MASKED_SEGMENT_FILES
cd  f805dca2-facf-4124-b683-498ae959414a  && cp  STING_p_TCGAb_356_357_NSP_GenomeWideSNP_6_G03_1388218.nocnv_grch38.seg.v2.txt  TCGA-VN-A88K.txt  && mv TCGA-VN-A88K.txt  ..  &&  cd ..  &&  mv TCGA-VN-A88K.txt  MASKED_SEGMENT_FILES
cd  713a3053-3225-4a8c-9817-6bab140cf926  && cp  CYMES_p_TCGAb_389_390_NSP_GenomeWideSNP_6_C09_1464304.nocnv_grch38.seg.v2.txt  TCGA-Y6-A8TL.txt  && mv TCGA-Y6-A8TL.txt  ..  &&  cd ..  &&  mv TCGA-Y6-A8TL.txt  MASKED_SEGMENT_FILES
cd  7f627c7c-22e4-4a86-a044-e7d6ae9e8e5a  && cp  CYMES_p_TCGAb_389_390_NSP_GenomeWideSNP_6_F07_1464354.nocnv_grch38.seg.v2.txt  TCGA-V1-A8MU.txt  && mv TCGA-V1-A8MU.txt  ..  &&  cd ..  &&  mv TCGA-V1-A8MU.txt  MASKED_SEGMENT_FILES
cd  b7286d75-87d6-4373-8990-3f0920bcde62  && cp  CLEAR_p_TCGA_b91_SNP_1N_GenomeWideSNP_6_C12_755634.nocnv_grch38.seg.v2.txt  TCGA-CH-5769.txt  && mv TCGA-CH-5769.txt  ..  &&  cd ..  &&  mv TCGA-CH-5769.txt  MASKED_SEGMENT_FILES
cd  5f24aa53-acb4-4e4f-8dae-153f402f22bb  && cp  CLEAR_p_TCGA_b91_SNP_1N_GenomeWideSNP_6_D01_755624.nocnv_grch38.seg.v2.txt  TCGA-CH-5794.txt  && mv TCGA-CH-5794.txt  ..  &&  cd ..  &&  mv TCGA-CH-5794.txt  MASKED_SEGMENT_FILES
cd  f5197272-a11e-4b35-a550-24ce0da7dc49  && cp  SNAKE_p_TCGAb_429_NSP_GenomeWideSNP_6_C07_1521138.nocnv_grch38.seg.v2.txt  TCGA-V1-A9OA.txt  && mv TCGA-V1-A9OA.txt  ..  &&  cd ..  &&  mv TCGA-V1-A9OA.txt  MASKED_SEGMENT_FILES
cd  348c63d4-f417-4c34-9e03-d0d8dec4a59d  && cp  STING_p_TCGAb_356_357_NSP_GenomeWideSNP_6_D11_1388232.nocnv_grch38.seg.v2.txt  TCGA-VP-A87D.txt  && mv TCGA-VP-A87D.txt  ..  &&  cd ..  &&  mv TCGA-VP-A87D.txt  MASKED_SEGMENT_FILES
cd  ed0db7b4-934a-4705-a06d-98d77e863523  && cp  ASPER_p_TCGA_b_306_308_146_NSP_GenomeWideSNP_6_G01_1365520.nocnv_grch38.seg.v2.txt  TCGA-FC-7961.txt  && mv TCGA-FC-7961.txt  ..  &&  cd ..  &&  mv TCGA-FC-7961.txt  MASKED_SEGMENT_FILES
cd  52179abb-a704-4d12-b944-4cd0f6ee127c  && cp  LICIT_p_TCGAb_330_331_NSP_GenomeWideSNP_6_D07_1367596.nocnv_grch38.seg.v2.txt  TCGA-EJ-A6RC.txt  && mv TCGA-EJ-A6RC.txt  ..  &&  cd ..  &&  mv TCGA-EJ-A6RC.txt  MASKED_SEGMENT_FILES
cd  dbae115b-8e41-4d46-8cd5-eaed86681379  && cp  DIODE_p_TCGAb3_47_48_49_50_NSP_GenomeWideSNP_6_D06_1373190.nocnv_grch38.seg.v2.txt  TCGA-KK-A7B3.txt  && mv TCGA-KK-A7B3.txt  ..  &&  cd ..  &&  mv TCGA-KK-A7B3.txt  MASKED_SEGMENT_FILES
cd  fafcb43e-bd70-4914-a5ad-02e94f3b6565  && cp  TURBO_p_TCGA_244_246_247_N_GenomeWideSNP_6_F02_1271086.nocnv_grch38.seg.v2.txt  TCGA-EJ-8472.txt  && mv TCGA-EJ-8472.txt  ..  &&  cd ..  &&  mv TCGA-EJ-8472.txt  MASKED_SEGMENT_FILES
cd  2764f190-bd68-498f-8b15-7a945b57e6ed  && cp  STING_p_TCGAb_356_357_NSP_GenomeWideSNP_6_E07_1388296.nocnv_grch38.seg.v2.txt  TCGA-VN-A88Q.txt  && mv TCGA-VN-A88Q.txt  ..  &&  cd ..  &&  mv TCGA-VN-A88Q.txt  MASKED_SEGMENT_FILES
cd  53bc491f-8cc0-40e7-af94-41fbe8f6be97  && cp  CLEAR_p_TCGA_b91_SNP_1N_GenomeWideSNP_6_D05_755744.nocnv_grch38.seg.v2.txt  TCGA-CH-5745.txt  && mv TCGA-CH-5745.txt  ..  &&  cd ..  &&  mv TCGA-CH-5745.txt  MASKED_SEGMENT_FILES
cd  20bfcb06-3f27-44aa-887e-ebf9abe708a8  && cp  WITED_p_TCGA_b161_171_SNP_N_GenomeWideSNP_6_C10_844938.nocnv_grch38.seg.v2.txt  TCGA-EJ-7125.txt  && mv TCGA-EJ-7125.txt  ..  &&  cd ..  &&  mv TCGA-EJ-7125.txt  MASKED_SEGMENT_FILES
cd  cfff63f8-a9db-4f5b-b6d9-e45ca42b6118  && cp  MICHE_p_TCGAb_428_429_NSP_GenomeWideSNP_6_D01_1521412.nocnv_grch38.seg.v2.txt  TCGA-ZG-A9KY.txt  && mv TCGA-ZG-A9KY.txt  ..  &&  cd ..  &&  mv TCGA-ZG-A9KY.txt  MASKED_SEGMENT_FILES
cd  797ada2e-7b1b-49cb-9089-8793549341f4  && cp  CLEAR_p_TCGA_b91_SNP_1N_GenomeWideSNP_6_C03_755642.nocnv_grch38.seg.v2.txt  TCGA-CH-5741.txt  && mv TCGA-CH-5741.txt  ..  &&  cd ..  &&  mv TCGA-CH-5741.txt  MASKED_SEGMENT_FILES
cd  59d2b2ec-369a-4156-a469-dc8a937c89fb  && cp  SHOUT_p_TCGAb_319_20_21_22_NSP_GenomeWideSNP_6_B10_1364996.nocnv_grch38.seg.v2.txt  TCGA-G9-6347.txt  && mv TCGA-G9-6347.txt  ..  &&  cd ..  &&  mv TCGA-G9-6347.txt  MASKED_SEGMENT_FILES
cd  f4ad7b98-1eec-46ad-a6b3-2327f365bb4a  && cp  VOLVA_p_TCGA_b91_SNP_2N_GenomeWideSNP_6_C06_755530.nocnv_grch38.seg.v2.txt  TCGA-EJ-5508.txt  && mv TCGA-EJ-5508.txt  ..  &&  cd ..  &&  mv TCGA-EJ-5508.txt  MASKED_SEGMENT_FILES
cd  6923f873-8b0c-402a-8cb2-55fa604ce890  && cp  STING_p_TCGAb_356_357_NSP_GenomeWideSNP_6_F05_1388328.nocnv_grch38.seg.v2.txt  TCGA-XJ-A83F.txt  && mv TCGA-XJ-A83F.txt  ..  &&  cd ..  &&  mv TCGA-XJ-A83F.txt  MASKED_SEGMENT_FILES
cd  5f0868b0-dc6d-41db-8483-2f3eb50c8316  && cp  WITED_p_TCGA_b161_171_SNP_N_GenomeWideSNP_6_C08_845014.nocnv_grch38.seg.v2.txt  TCGA-G9-6353.txt  && mv TCGA-G9-6353.txt  ..  &&  cd ..  &&  mv TCGA-G9-6353.txt  MASKED_SEGMENT_FILES
cd  b64f37f6-0dc8-4397-8814-5aa2d5543cda  && cp  GIRTH_p_TCGA_b108_137_SNP_N_GenomeWideSNP_6_C07_787870.nocnv_grch38.seg.v2.txt  TCGA-G9-6332.txt  && mv TCGA-G9-6332.txt  ..  &&  cd ..  &&  mv TCGA-G9-6332.txt  MASKED_SEGMENT_FILES
cd  6ace7795-84c9-4c17-9a88-7a828526e72d  && cp  VOLVA_p_TCGA_b91_SNP_2N_GenomeWideSNP_6_A01_755532.nocnv_grch38.seg.v2.txt  TCGA-EJ-5512.txt  && mv TCGA-EJ-5512.txt  ..  &&  cd ..  &&  mv TCGA-EJ-5512.txt  MASKED_SEGMENT_FILES
cd  06dbe3a4-aa8b-494b-a31d-db07d8314a14  && cp  STING_p_TCGAb_356_357_NSP_GenomeWideSNP_6_F09_1388172.nocnv_grch38.seg.v2.txt  TCGA-EJ-A7NK.txt  && mv TCGA-EJ-A7NK.txt  ..  &&  cd ..  &&  mv TCGA-EJ-A7NK.txt  MASKED_SEGMENT_FILES
cd  7b95fedf-8523-4168-97a2-e6f1ebf995b1  && cp  MICHE_p_TCGAb_428_429_NSP_GenomeWideSNP_6_E06_1521504.nocnv_grch38.seg.v2.txt  TCGA-Y6-A9XI.txt  && mv TCGA-Y6-A9XI.txt  ..  &&  cd ..  &&  mv TCGA-Y6-A9XI.txt  MASKED_SEGMENT_FILES
cd  2f5dbc17-c900-4a76-9c14-ee0c661c7f9a  && cp  SNAKE_p_TCGAb_429_NSP_GenomeWideSNP_6_B11_1521158.nocnv_grch38.seg.v2.txt  TCGA-ZG-A9LZ.txt  && mv TCGA-ZG-A9LZ.txt  ..  &&  cd ..  &&  mv TCGA-ZG-A9LZ.txt  MASKED_SEGMENT_FILES
cd  e3c2b668-0411-4301-9b1b-dde4e0fa8198  && cp  MICHE_p_TCGAb_428_429_NSP_GenomeWideSNP_6_E08_1521436.nocnv_grch38.seg.v2.txt  TCGA-HC-A9TE.txt  && mv TCGA-HC-A9TE.txt  ..  &&  cd ..  &&  mv TCGA-HC-A9TE.txt  MASKED_SEGMENT_FILES
cd  0399fe46-4ab4-4b1b-b8c8-f7062c95e0f8  && cp  SNAKE_p_TCGAb_429_NSP_GenomeWideSNP_6_D05_1521028.nocnv_grch38.seg.v2.txt  TCGA-YL-A8SI.txt  && mv TCGA-YL-A8SI.txt  ..  &&  cd ..  &&  mv TCGA-YL-A8SI.txt  MASKED_SEGMENT_FILES
cd  b5614a8c-2974-4b1f-849a-4773b726e462  && cp  CLEAR_p_TCGA_b91_SNP_1N_GenomeWideSNP_6_F05_755682.nocnv_grch38.seg.v2.txt  TCGA-CH-5740.txt  && mv TCGA-CH-5740.txt  ..  &&  cd ..  &&  mv TCGA-CH-5740.txt  MASKED_SEGMENT_FILES
cd  a7acdd05-9876-4b0e-9cf0-65f763322927  && cp  ODDLY_p_TCGASNP_165_184_N_GenomeWideSNP_6_A10_1051572.nocnv_grch38.seg.v2.txt  TCGA-EJ-7115.txt  && mv TCGA-EJ-7115.txt  ..  &&  cd ..  &&  mv TCGA-EJ-7115.txt  MASKED_SEGMENT_FILES
cd  024d5ec5-85c2-462a-8907-d7f06c5b300f  && cp  GIRTH_p_TCGA_b108_137_SNP_N_GenomeWideSNP_6_B04_787844.nocnv_grch38.seg.v2.txt  TCGA-G9-6496.txt  && mv TCGA-G9-6496.txt  ..  &&  cd ..  &&  mv TCGA-G9-6496.txt  MASKED_SEGMENT_FILES
cd  51fe22de-d292-4f80-9cc5-ed2325112846  && cp  ODDLY_p_TCGASNP_165_184_N_GenomeWideSNP_6_G04_1051600.nocnv_grch38.seg.v2.txt  TCGA-HC-7232.txt  && mv TCGA-HC-7232.txt  ..  &&  cd ..  &&  mv TCGA-HC-7232.txt  MASKED_SEGMENT_FILES
cd  05ea9de4-c26e-410c-8493-a47f3bafe35a  && cp  SNAKE_p_TCGAb_429_NSP_GenomeWideSNP_6_D11_1521088.nocnv_grch38.seg.v2.txt  TCGA-ZG-A9L4.txt  && mv TCGA-ZG-A9L4.txt  ..  &&  cd ..  &&  mv TCGA-ZG-A9L4.txt  MASKED_SEGMENT_FILES
cd  5a65fb1f-1e65-428a-b363-6abc2e297b54  && cp  WAGER_p_TCGA_282_284_285_286_N_GenomeWideSNP_6_E06_1359032.nocnv_grch38.seg.v2.txt  TCGA-EJ-A46H.txt  && mv TCGA-EJ-A46H.txt  ..  &&  cd ..  &&  mv TCGA-EJ-A46H.txt  MASKED_SEGMENT_FILES
cd  d590b5ff-4064-4e1f-b340-16a80c1df44b  && cp  SNAKE_p_TCGAb_429_NSP_GenomeWideSNP_6_E01_1521000.nocnv_grch38.seg.v2.txt  TCGA-YL-A9WL.txt  && mv TCGA-YL-A9WL.txt  ..  &&  cd ..  &&  mv TCGA-YL-A9WL.txt  MASKED_SEGMENT_FILES
cd  c85e1b47-88ba-417e-97a2-59c6593ca21c  && cp  CUPEL_p_TCGAb_370_371_372_NSP_GenomeWideSNP_6_D07_1438668.nocnv_grch38.seg.v2.txt  TCGA-KK-A8II.txt  && mv TCGA-KK-A8II.txt  ..  &&  cd ..  &&  mv TCGA-KK-A8II.txt  MASKED_SEGMENT_FILES
cd  855e5050-3fd1-48f1-a8e5-ee2df471e757  && cp  SNAKE_p_TCGAb_429_NSP_GenomeWideSNP_6_C09_1521148.nocnv_grch38.seg.v2.txt  TCGA-XK-AAJA.txt  && mv TCGA-XK-AAJA.txt  ..  &&  cd ..  &&  mv TCGA-XK-AAJA.txt  MASKED_SEGMENT_FILES
cd  63ba6032-1622-4ac8-8a7d-51e638c69176  && cp  SHOUT_p_TCGAb_319_20_21_22_NSP_GenomeWideSNP_6_D02_1365090.nocnv_grch38.seg.v2.txt  TCGA-QU-A6IM.txt  && mv TCGA-QU-A6IM.txt  ..  &&  cd ..  &&  mv TCGA-QU-A6IM.txt  MASKED_SEGMENT_FILES
cd  4395d9d5-5b89-4d1c-8b68-23ae57ca3b56  && cp  CLADE_p_TCGASNP_184_195_N_GenomeWideSNP_6_B12_1039814.nocnv_grch38.seg.v2.txt  TCGA-HC-7819.txt  && mv TCGA-HC-7819.txt  ..  &&  cd ..  &&  mv TCGA-HC-7819.txt  MASKED_SEGMENT_FILES
cd  d8d15b4c-cdf7-4e7e-adc6-f392301ecb18  && cp  SHOUT_p_TCGAb_319_20_21_22_NSP_GenomeWideSNP_6_B12_1365046.nocnv_grch38.seg.v2.txt  TCGA-G9-6379.txt  && mv TCGA-G9-6379.txt  ..  &&  cd ..  &&  mv TCGA-G9-6379.txt  MASKED_SEGMENT_FILES
cd  9a4c6f63-0c9d-4027-9d95-7d4112fcc5f9  && cp  SPICS_p_TCGA_B_314_315_316_NSP_GenomeWideSNP_6_B05_1361578.nocnv_grch38.seg.v2.txt  TCGA-G9-6339.txt  && mv TCGA-G9-6339.txt  ..  &&  cd ..  &&  mv TCGA-G9-6339.txt  MASKED_SEGMENT_FILES
cd  d96a45e0-3c4b-4c00-b5ad-12cd1e84eb41  && cp  VOLVA_p_TCGA_b91_SNP_2N_GenomeWideSNP_6_A08_755544.nocnv_grch38.seg.v2.txt  TCGA-EJ-5521.txt  && mv TCGA-EJ-5521.txt  ..  &&  cd ..  &&  mv TCGA-EJ-5521.txt  MASKED_SEGMENT_FILES
cd  d4b335b5-ba0a-4561-9a41-f419830ac6e3  && cp  SNAKE_p_TCGAb_429_NSP_GenomeWideSNP_6_F01_1520984.nocnv_grch38.seg.v2.txt  TCGA-V1-A9OF.txt  && mv TCGA-V1-A9OF.txt  ..  &&  cd ..  &&  mv TCGA-V1-A9OF.txt  MASKED_SEGMENT_FILES
cd  a682b96d-e780-4862-8b60-09af5fd81c8c  && cp  GIRTH_p_TCGA_b108_137_SNP_N_GenomeWideSNP_6_E11_787852.nocnv_grch38.seg.v2.txt  TCGA-G9-6371.txt  && mv TCGA-G9-6371.txt  ..  &&  cd ..  &&  mv TCGA-G9-6371.txt  MASKED_SEGMENT_FILES
cd  56de3e20-f826-4919-bcec-3dc70f7cbc1a  && cp  ASPER_p_TCGA_b_306_308_146_NSP_GenomeWideSNP_6_F06_1365516.nocnv_grch38.seg.v2.txt  TCGA-EJ-A65M.txt  && mv TCGA-EJ-A65M.txt  ..  &&  cd ..  &&  mv TCGA-EJ-A65M.txt  MASKED_SEGMENT_FILES
cd  2f44c821-c1b6-4447-bfa0-ce49cecb6e37  && cp  LICIT_p_TCGAb_330_331_NSP_GenomeWideSNP_6_C11_1367592.nocnv_grch38.seg.v2.txt  TCGA-EJ-7218.txt  && mv TCGA-EJ-7218.txt  ..  &&  cd ..  &&  mv TCGA-EJ-7218.txt  MASKED_SEGMENT_FILES
cd  f8a45f06-d926-41a6-b932-1cca2999a5bf  && cp  MICHE_p_TCGAb_428_429_NSP_GenomeWideSNP_6_C03_1521554.nocnv_grch38.seg.v2.txt  TCGA-YL-A9WY.txt  && mv TCGA-YL-A9WY.txt  ..  &&  cd ..  &&  mv TCGA-YL-A9WY.txt  MASKED_SEGMENT_FILES
cd  ae0ef1fb-5e3f-44e7-897d-a1f9843e5924  && cp  CYMES_p_TCGAb_389_390_NSP_GenomeWideSNP_6_C11_1464408.nocnv_grch38.seg.v2.txt  TCGA-V1-A8WW.txt  && mv TCGA-V1-A8WW.txt  ..  &&  cd ..  &&  mv TCGA-V1-A8WW.txt  MASKED_SEGMENT_FILES
cd  46fc8a0e-86ca-49ca-a2a0-ffb83a0649e5  && cp  CYMES_p_TCGAb_389_390_NSP_GenomeWideSNP_6_E11_1464374.nocnv_grch38.seg.v2.txt  TCGA-V1-A8WN.txt  && mv TCGA-V1-A8WN.txt  ..  &&  cd ..  &&  mv TCGA-V1-A8WN.txt  MASKED_SEGMENT_FILES
cd  675fbf68-50aa-4cf4-98dd-c8bdd52378c5  && cp  CHILE_p_TCGASNP_230_231_FFPE_N_GenomeWideSNP_6_B09_1147888.nocnv_grch38.seg.v2.txt  TCGA-HC-8258.txt  && mv TCGA-HC-8258.txt  ..  &&  cd ..  &&  mv TCGA-HC-8258.txt  MASKED_SEGMENT_FILES
cd  6598c905-5296-408d-9870-95553caa92cd  && cp  STING_p_TCGAb_356_357_NSP_GenomeWideSNP_6_F01_1388268.nocnv_grch38.seg.v2.txt  TCGA-VP-A87E.txt  && mv TCGA-VP-A87E.txt  ..  &&  cd ..  &&  mv TCGA-VP-A87E.txt  MASKED_SEGMENT_FILES
cd  1ce62759-2d80-4a88-8387-b4ca7ad17d0e  && cp  CLEAR_p_TCGA_b91_SNP_1N_GenomeWideSNP_6_E05_755640.nocnv_grch38.seg.v2.txt  TCGA-CH-5750.txt  && mv TCGA-CH-5750.txt  ..  &&  cd ..  &&  mv TCGA-CH-5750.txt  MASKED_SEGMENT_FILES
cd  19405f65-9c25-4fa2-9631-54c10d884253  && cp  GAMED_p_TCGA_B_312_313_314_NSP_GenomeWideSNP_6_D05_1361640.nocnv_grch38.seg.v2.txt  TCGA-KK-A6E4.txt  && mv TCGA-KK-A6E4.txt  ..  &&  cd ..  &&  mv TCGA-KK-A6E4.txt  MASKED_SEGMENT_FILES
cd  5acf64be-1855-4c92-b39d-d4ba1ecaf532  && cp  TURBO_p_TCGA_244_246_247_N_GenomeWideSNP_6_E10_1270970.nocnv_grch38.seg.v2.txt  TCGA-EJ-8469.txt  && mv TCGA-EJ-8469.txt  ..  &&  cd ..  &&  mv TCGA-EJ-8469.txt  MASKED_SEGMENT_FILES
cd  abf983c4-e609-42d4-ac13-4a274b597d73  && cp  MICHE_p_TCGAb_428_429_NSP_GenomeWideSNP_6_D09_1521452.nocnv_grch38.seg.v2.txt  TCGA-V1-A9ZG.txt  && mv TCGA-V1-A9ZG.txt  ..  &&  cd ..  &&  mv TCGA-V1-A9ZG.txt  MASKED_SEGMENT_FILES
cd  d857104d-c900-48c6-ae3a-693c5fe6dbe4  && cp  WITED_p_TCGA_b161_171_SNP_N_GenomeWideSNP_6_D01_845074.nocnv_grch38.seg.v2.txt  TCGA-G9-6369.txt  && mv TCGA-G9-6369.txt  ..  &&  cd ..  &&  mv TCGA-G9-6369.txt  MASKED_SEGMENT_FILES
cd  50c7ff5e-eda7-4a2c-a4aa-e50e5a77eca5  && cp  STING_p_TCGAb_356_357_NSP_GenomeWideSNP_6_H05_1388216.nocnv_grch38.seg.v2.txt  TCGA-J9-A8CM.txt  && mv TCGA-J9-A8CM.txt  ..  &&  cd ..  &&  mv TCGA-J9-A8CM.txt  MASKED_SEGMENT_FILES
cd  d28466a6-d9bf-4cb4-95d6-651a4f40b34d  && cp  GAMED_p_TCGA_B_312_313_314_NSP_GenomeWideSNP_6_A02_1361750.nocnv_grch38.seg.v2.txt  TCGA-EJ-A65B.txt  && mv TCGA-EJ-A65B.txt  ..  &&  cd ..  &&  mv TCGA-EJ-A65B.txt  MASKED_SEGMENT_FILES
cd  08cc47df-f176-4f23-8e37-672d0c58064c  && cp  LICIT_p_TCGAb_330_331_NSP_GenomeWideSNP_6_F09_1367542.nocnv_grch38.seg.v2.txt  TCGA-M7-A723.txt  && mv TCGA-M7-A723.txt  ..  &&  cd ..  &&  mv TCGA-M7-A723.txt  MASKED_SEGMENT_FILES
cd  eef6e246-e08b-4386-a4f2-7a413345bfbc  && cp  ODDLY_p_TCGASNP_165_184_N_GenomeWideSNP_6_B06_1051578.nocnv_grch38.seg.v2.txt  TCGA-HC-7233.txt  && mv TCGA-HC-7233.txt  ..  &&  cd ..  &&  mv TCGA-HC-7233.txt  MASKED_SEGMENT_FILES
cd  4bf597b8-2af6-400a-a45d-5a18f1b1daeb  && cp  STING_p_TCGAb_356_357_NSP_GenomeWideSNP_6_G01_1388264.nocnv_grch38.seg.v2.txt  TCGA-VP-A875.txt  && mv TCGA-VP-A875.txt  ..  &&  cd ..  &&  mv TCGA-VP-A875.txt  MASKED_SEGMENT_FILES
cd  a2f2ecb2-6552-49f2-8d25-f17d80d85868  && cp  CLADE_p_TCGASNP_184_195_N_GenomeWideSNP_6_C02_1039974.nocnv_grch38.seg.v2.txt  TCGA-EJ-7788.txt  && mv TCGA-EJ-7788.txt  ..  &&  cd ..  &&  mv TCGA-EJ-7788.txt  MASKED_SEGMENT_FILES
cd  ea96bcb4-18da-42ce-96c7-801600d216d3  && cp  SNAKE_p_TCGAb_429_NSP_GenomeWideSNP_6_F11_1521024.nocnv_grch38.seg.v2.txt  TCGA-ZG-A9L5.txt  && mv TCGA-ZG-A9L5.txt  ..  &&  cd ..  &&  mv TCGA-ZG-A9L5.txt  MASKED_SEGMENT_FILES
cd  ad7ce67b-b151-45a9-8e28-91cd0cc3f886  && cp  VOLVA_p_TCGA_b91_SNP_2N_GenomeWideSNP_6_A07_755436.nocnv_grch38.seg.v2.txt  TCGA-EJ-5530.txt  && mv TCGA-EJ-5530.txt  ..  &&  cd ..  &&  mv TCGA-EJ-5530.txt  MASKED_SEGMENT_FILES
cd  4dd3375b-9dcb-4e1a-99be-bcbb70f6f027  && cp  CUPEL_p_TCGAb_370_371_372_NSP_GenomeWideSNP_6_C03_1438582.nocnv_grch38.seg.v2.txt  TCGA-VN-A88N.txt  && mv TCGA-VN-A88N.txt  ..  &&  cd ..  &&  mv TCGA-VN-A88N.txt  MASKED_SEGMENT_FILES
cd  58e3cabf-49cb-46b7-bfcd-f4deb97af7cd  && cp  VOLVA_p_TCGA_b91_SNP_2N_GenomeWideSNP_6_C01_755502.nocnv_grch38.seg.v2.txt  TCGA-EJ-5506.txt  && mv TCGA-EJ-5506.txt  ..  &&  cd ..  &&  mv TCGA-EJ-5506.txt  MASKED_SEGMENT_FILES
cd  14c26da5-3889-46ff-a829-3c2f8b8c65f8  && cp  SNAKE_p_TCGAb_429_NSP_GenomeWideSNP_6_F05_1521090.nocnv_grch38.seg.v2.txt  TCGA-VP-AA1N.txt  && mv TCGA-VP-AA1N.txt  ..  &&  cd ..  &&  mv TCGA-VP-AA1N.txt  MASKED_SEGMENT_FILES
cd  0122ba92-63e7-45e5-9b10-9e0552be8a1d  && cp  STING_p_TCGAb_356_357_NSP_GenomeWideSNP_6_C03_1388272.nocnv_grch38.seg.v2.txt  TCGA-VN-A88O.txt  && mv TCGA-VN-A88O.txt  ..  &&  cd ..  &&  mv TCGA-VN-A88O.txt  MASKED_SEGMENT_FILES
cd  6299a03b-b8cb-444a-b2f0-493eb8c3f4ab  && cp  STING_p_TCGAb_356_357_NSP_GenomeWideSNP_6_F07_1388242.nocnv_grch38.seg.v2.txt  TCGA-J9-A8CK.txt  && mv TCGA-J9-A8CK.txt  ..  &&  cd ..  &&  mv TCGA-J9-A8CK.txt  MASKED_SEGMENT_FILES
cd  812a1ea9-7a05-44e3-8a80-21dc20387d1c  && cp  MICHE_p_TCGAb_428_429_NSP_GenomeWideSNP_6_D03_1521510.nocnv_grch38.seg.v2.txt  TCGA-XK-AAJU.txt  && mv TCGA-XK-AAJU.txt  ..  &&  cd ..  &&  mv TCGA-XK-AAJU.txt  MASKED_SEGMENT_FILES
cd  5984eb97-c961-4a38-8397-b36178a1d6b2  && cp  CLEAR_p_TCGA_b91_SNP_1N_GenomeWideSNP_6_F04_755696.nocnv_grch38.seg.v2.txt  TCGA-CH-5764.txt  && mv TCGA-CH-5764.txt  ..  &&  cd ..  &&  mv TCGA-CH-5764.txt  MASKED_SEGMENT_FILES
cd  518a00b7-112d-4388-b99e-415e9bbcd6ce  && cp  VOLVA_p_TCGA_b91_SNP_2N_GenomeWideSNP_6_C04_755476.nocnv_grch38.seg.v2.txt  TCGA-EJ-5526.txt  && mv TCGA-EJ-5526.txt  ..  &&  cd ..  &&  mv TCGA-EJ-5526.txt  MASKED_SEGMENT_FILES
cd  7af1cb38-c29b-402f-ba1e-f4e9211c11b5  && cp  SNAKE_p_TCGAb_429_NSP_GenomeWideSNP_6_C01_1521040.nocnv_grch38.seg.v2.txt  TCGA-J4-AAU2.txt  && mv TCGA-J4-AAU2.txt  ..  &&  cd ..  &&  mv TCGA-J4-AAU2.txt  MASKED_SEGMENT_FILES
cd  76957678-d0ff-4124-aeaf-64bb8d7230c3  && cp  CHILE_p_TCGASNP_230_231_FFPE_N_GenomeWideSNP_6_A12_1147882.nocnv_grch38.seg.v2.txt  TCGA-HC-8261.txt  && mv TCGA-HC-8261.txt  ..  &&  cd ..  &&  mv TCGA-HC-8261.txt  MASKED_SEGMENT_FILES
cd  4fab0c0b-1700-4e5d-962d-88eb9990b77c  && cp  BASIC_p_TCGASNP_219_221_223_N_GenomeWideSNP_6_A06_1148712.nocnv_grch38.seg.v2.txt  TCGA-G9-7510.txt  && mv TCGA-G9-7510.txt  ..  &&  cd ..  &&  mv TCGA-G9-7510.txt  MASKED_SEGMENT_FILES
cd  9f93fe20-3354-474e-b49b-78d38e72b8e8  && cp  GIRTH_p_TCGA_b108_137_SNP_N_GenomeWideSNP_6_A07_787928.nocnv_grch38.seg.v2.txt  TCGA-G9-6362.txt  && mv TCGA-G9-6362.txt  ..  &&  cd ..  &&  mv TCGA-G9-6362.txt  MASKED_SEGMENT_FILES
cd  923bda3d-2209-4440-838b-c22e42b07fd7  && cp  CLADE_p_TCGASNP_184_195_N_GenomeWideSNP_6_A09_1039940.nocnv_grch38.seg.v2.txt  TCGA-HC-7747.txt  && mv TCGA-HC-7747.txt  ..  &&  cd ..  &&  mv TCGA-HC-7747.txt  MASKED_SEGMENT_FILES
cd  89e2948e-c186-45cd-96d2-30418885e1b3  && cp  DIODE_p_TCGAb3_47_48_49_50_NSP_GenomeWideSNP_6_C12_1373348.nocnv_grch38.seg.v2.txt  TCGA-KK-A7AP.txt  && mv TCGA-KK-A7AP.txt  ..  &&  cd ..  &&  mv TCGA-KK-A7AP.txt  MASKED_SEGMENT_FILES
cd  8f60fe43-c850-429b-b149-0f8ef8d4d992  && cp  CUPEL_p_TCGAb_370_371_372_NSP_GenomeWideSNP_6_D05_1438532.nocnv_grch38.seg.v2.txt  TCGA-V1-A8MJ.txt  && mv TCGA-V1-A8MJ.txt  ..  &&  cd ..  &&  mv TCGA-V1-A8MJ.txt  MASKED_SEGMENT_FILES
cd  2d13c75c-ffce-4eb2-b1e8-d4408160661e  && cp  WITED_p_TCGA_b161_171_SNP_N_GenomeWideSNP_6_D09_844944.nocnv_grch38.seg.v2.txt  TCGA-G9-6351.txt  && mv TCGA-G9-6351.txt  ..  &&  cd ..  &&  mv TCGA-G9-6351.txt  MASKED_SEGMENT_FILES
cd  ffb9439c-b16b-4638-b054-7c29710c94e4  && cp  DLP_REDO_FROM_CLADE_E05.nocnv_grch38.seg.v2.txt  TCGA-HC-7748.txt  && mv TCGA-HC-7748.txt  ..  &&  cd ..  &&  mv TCGA-HC-7748.txt  MASKED_SEGMENT_FILES
cd  d7f522fa-c707-449f-85de-46f20300e398  && cp  STING_p_TCGAb_356_357_NSP_GenomeWideSNP_6_E01_1388320.nocnv_grch38.seg.v2.txt  TCGA-EJ-A7NJ.txt  && mv TCGA-EJ-A7NJ.txt  ..  &&  cd ..  &&  mv TCGA-EJ-A7NJ.txt  MASKED_SEGMENT_FILES
cd  e4b924cb-f422-4a77-a3ca-71f9b9568f44  && cp  MICHE_p_TCGAb_428_429_NSP_GenomeWideSNP_6_F08_1521442.nocnv_grch38.seg.v2.txt  TCGA-V1-A9O9.txt  && mv TCGA-V1-A9O9.txt  ..  &&  cd ..  &&  mv TCGA-V1-A9O9.txt  MASKED_SEGMENT_FILES
cd  d4ac1a0d-1f46-438a-a57c-db73c88ac56c  && cp  VOLVA_p_TCGA_b91_SNP_2N_GenomeWideSNP_6_D01_755434.nocnv_grch38.seg.v2.txt  TCGA-EJ-5511.txt  && mv TCGA-EJ-5511.txt  ..  &&  cd ..  &&  mv TCGA-EJ-5511.txt  MASKED_SEGMENT_FILES
cd  5146bbdc-f0e7-4fb5-adbd-b985956927aa  && cp  CLEAR_p_TCGA_b91_SNP_1N_GenomeWideSNP_6_C08_755758.nocnv_grch38.seg.v2.txt  TCGA-CH-5768.txt  && mv TCGA-CH-5768.txt  ..  &&  cd ..  &&  mv TCGA-CH-5768.txt  MASKED_SEGMENT_FILES
cd  6df61249-5a07-4f8e-9938-7b6fb1e307a2  && cp  LICIT_p_TCGAb_330_331_NSP_GenomeWideSNP_6_F11_1367438.nocnv_grch38.seg.v2.txt  TCGA-M7-A724.txt  && mv TCGA-M7-A724.txt  ..  &&  cd ..  &&  mv TCGA-M7-A724.txt  MASKED_SEGMENT_FILES
cd  cf011ae6-008b-4835-bf01-ca712c06634b  && cp  MICHE_p_TCGAb_428_429_NSP_GenomeWideSNP_6_F04_1521488.nocnv_grch38.seg.v2.txt  TCGA-J4-AATV.txt  && mv TCGA-J4-AATV.txt  ..  &&  cd ..  &&  mv TCGA-J4-AATV.txt  MASKED_SEGMENT_FILES
cd  d99f4903-da5c-46bb-ab15-d95a5303b280  && cp  SHOUT_p_TCGAb_319_20_21_22_NSP_GenomeWideSNP_6_B08_1365010.nocnv_grch38.seg.v2.txt  TCGA-FC-A6HD.txt  && mv TCGA-FC-A6HD.txt  ..  &&  cd ..  &&  mv TCGA-FC-A6HD.txt  MASKED_SEGMENT_FILES
cd  a7187503-d2fd-44c4-84ec-64272ec785fe  && cp  MICHE_p_TCGAb_428_429_NSP_GenomeWideSNP_6_F10_1521526.nocnv_grch38.seg.v2.txt  TCGA-V1-A9OL.txt  && mv TCGA-V1-A9OL.txt  ..  &&  cd ..  &&  mv TCGA-V1-A9OL.txt  MASKED_SEGMENT_FILES
cd  3f96d68a-c406-4d73-8250-b16030b803f9  && cp  CUPEL_p_TCGAb_370_371_372_NSP_GenomeWideSNP_6_C09_1438700.nocnv_grch38.seg.v2.txt  TCGA-VN-A88R.txt  && mv TCGA-VN-A88R.txt  ..  &&  cd ..  &&  mv TCGA-VN-A88R.txt  MASKED_SEGMENT_FILES
cd  10c957a8-7133-4a88-b1e1-65e0d1a8d875  && cp  VOLVA_p_TCGA_b91_SNP_2N_GenomeWideSNP_6_C05_755380.nocnv_grch38.seg.v2.txt  TCGA-EJ-5499.txt  && mv TCGA-EJ-5499.txt  ..  &&  cd ..  &&  mv TCGA-EJ-5499.txt  MASKED_SEGMENT_FILES
cd  9e322cc3-49c9-4659-bbea-72f5468e714e  && cp  WITED_p_TCGA_b161_171_SNP_N_GenomeWideSNP_6_A01_845002.nocnv_grch38.seg.v2.txt  TCGA-HC-7080.txt  && mv TCGA-HC-7080.txt  ..  &&  cd ..  &&  mv TCGA-HC-7080.txt  MASKED_SEGMENT_FILES
cd  1545fb5f-377c-4516-a825-f176861b13ee  && cp  CYMES_p_TCGAb_389_390_NSP_GenomeWideSNP_6_C07_1464318.nocnv_grch38.seg.v2.txt  TCGA-YL-A8SF.txt  && mv TCGA-YL-A8SF.txt  ..  &&  cd ..  &&  mv TCGA-YL-A8SF.txt  MASKED_SEGMENT_FILES
cd  e99507c7-482d-43ee-86ab-6510865758ff  && cp  RIELS_p_TCGA_268_269_N_GenomeWideSNP_6_H02_1306462.nocnv_grch38.seg.v2.txt  TCGA-HC-A48F.txt  && mv TCGA-HC-A48F.txt  ..  &&  cd ..  &&  mv TCGA-HC-A48F.txt  MASKED_SEGMENT_FILES
cd  94a8abd5-49a0-4a99-a891-d61e1b159f9b  && cp  ASPER_p_TCGA_b_306_308_146_NSP_GenomeWideSNP_6_E03_1365540.nocnv_grch38.seg.v2.txt  TCGA-HC-A632.txt  && mv TCGA-HC-A632.txt  ..  &&  cd ..  &&  mv TCGA-HC-A632.txt  MASKED_SEGMENT_FILES
cd  44d2fb30-d37f-4277-9c23-d24b9e2a1525  && cp  CLEAR_p_TCGA_b91_SNP_1N_GenomeWideSNP_6_B05_755612.nocnv_grch38.seg.v2.txt  TCGA-CH-5762.txt  && mv TCGA-CH-5762.txt  ..  &&  cd ..  &&  mv TCGA-CH-5762.txt  MASKED_SEGMENT_FILES
cd  36d97ed5-0b01-4270-9d37-afd6dccdbcda  && cp  WITED_p_TCGA_b161_171_SNP_N_GenomeWideSNP_6_C11_844988.nocnv_grch38.seg.v2.txt  TCGA-G9-6361.txt  && mv TCGA-G9-6361.txt  ..  &&  cd ..  &&  mv TCGA-G9-6361.txt  MASKED_SEGMENT_FILES
cd  02569b2c-9ca1-429d-9372-4258da7816be  && cp  VOLVA_p_TCGA_b91_SNP_2N_GenomeWideSNP_6_E10_755494.nocnv_grch38.seg.v2.txt  TCGA-EJ-5501.txt  && mv TCGA-EJ-5501.txt  ..  &&  cd ..  &&  mv TCGA-EJ-5501.txt  MASKED_SEGMENT_FILES
cd  351c0736-335b-4565-bc51-6119628552dc  && cp  CLADE_p_TCGASNP_184_195_N_GenomeWideSNP_6_C10_1039802.nocnv_grch38.seg.v2.txt  TCGA-HC-7749.txt  && mv TCGA-HC-7749.txt  ..  &&  cd ..  &&  mv TCGA-HC-7749.txt  MASKED_SEGMENT_FILES
cd  aec9d324-13f7-4740-bbdd-11bd8f156281  && cp  DIODE_p_TCGAb3_47_48_49_50_NSP_GenomeWideSNP_6_D08_1373352.nocnv_grch38.seg.v2.txt  TCGA-SU-A7E7.txt  && mv TCGA-SU-A7E7.txt  ..  &&  cd ..  &&  mv TCGA-SU-A7E7.txt  MASKED_SEGMENT_FILES
cd  95ce4d1d-8276-4395-9c08-3dc3a58b24cd  && cp  SPICS_p_TCGA_B_314_315_316_NSP_GenomeWideSNP_6_D05_1361490.nocnv_grch38.seg.v2.txt  TCGA-KK-A6E6.txt  && mv TCGA-KK-A6E6.txt  ..  &&  cd ..  &&  mv TCGA-KK-A6E6.txt  MASKED_SEGMENT_FILES
cd  33a54547-d32c-46dd-9412-a3971e62c2f0  && cp  CYMES_p_TCGAb_389_390_NSP_GenomeWideSNP_6_C05_1464348.nocnv_grch38.seg.v2.txt  TCGA-2A-A8VO.txt  && mv TCGA-2A-A8VO.txt  ..  &&  cd ..  &&  mv TCGA-2A-A8VO.txt  MASKED_SEGMENT_FILES
cd  1acd2ffc-8225-4e35-a446-fb25695bb196  && cp  BASIC_p_TCGASNP_219_221_223_N_GenomeWideSNP_6_C06_1148782.nocnv_grch38.seg.v2.txt  TCGA-G9-7519.txt  && mv TCGA-G9-7519.txt  ..  &&  cd ..  &&  mv TCGA-G9-7519.txt  MASKED_SEGMENT_FILES
cd  d6d3306b-3fe5-441f-94fb-a88f18fe7765  && cp  GAMED_p_TCGA_B_312_313_314_NSP_GenomeWideSNP_6_B05_1361628.nocnv_grch38.seg.v2.txt  TCGA-HC-A6AP.txt  && mv TCGA-HC-A6AP.txt  ..  &&  cd ..  &&  mv TCGA-HC-A6AP.txt  MASKED_SEGMENT_FILES
cd  f77f3e3a-3885-4876-a52e-5d4423c1ba16  && cp  CUPEL_p_TCGAb_370_371_372_NSP_GenomeWideSNP_6_E01_1438510.nocnv_grch38.seg.v2.txt  TCGA-EJ-A8FO.txt  && mv TCGA-EJ-A8FO.txt  ..  &&  cd ..  &&  mv TCGA-EJ-A8FO.txt  MASKED_SEGMENT_FILES
cd  b37a90a2-7836-4a10-b8e0-30aabb45fd1c  && cp  VOLVA_p_TCGA_b91_SNP_2N_GenomeWideSNP_6_B10_755516.nocnv_grch38.seg.v2.txt  TCGA-EJ-5504.txt  && mv TCGA-EJ-5504.txt  ..  &&  cd ..  &&  mv TCGA-EJ-5504.txt  MASKED_SEGMENT_FILES


###Retreive altered segments from all masked copy number segment files

awk '$6>=0.3||$6<=-0.3 {print FILENAME"\t"$2"\t"$3"\t"$4"\t"$6}' TCGA-**-****.txt > ALL_segment_alterations.txt

###Conditional formatting in Excel CSV was used to identify and retrieve the recurrent breakpoints from Altered_segment.csv file based on duplicate values in chromosome, start and end columns of the genomic coordinates. 

###Confirm that the breakpoints are recurrent (present in 25% of cases or more)
  
awk '$2== 8  && $3==667625 {print $1"\t"$2"\t"$3"\t"$4}'  ALL_segment_alterations.txt
awk '$2== 17  && $3==1074619 {print $1"\t"$2"\t"$3"\t"$4}'  ALL_segment_alterations.txt
awk '$2== 7  && $3==664936 {print $1"\t"$2"\t"$3"\t"$4}'  ALL_segment_alterations.txt
awk '$2== 12  && $3==780472 {print $1"\t"$2"\t"$3"\t"$4}'  ALL_segment_alterations.txt
awk '$2== 18  && $3==326691 {print $1"\t"$2"\t"$3"\t"$4}'  ALL_segment_alterations.txt
awk '$2== 9  && $3==789794 {print $1"\t"$2"\t"$3"\t"$4}'  ALL_segment_alterations.txt
awk '$2== 13  && $3==18874255 {print $1"\t"$2"\t"$3"\t"$4}'  ALL_segment_alterations.txt
awk '$2== 16  && $3==46470502 {print $1"\t"$2"\t"$3"\t"$4}'  ALL_segment_alterations.txt
awk '$2== 8  && $3==46547532 {print $1"\t"$2"\t"$3"\t"$4}'  ALL_segment_alterations.txt
awk '$2== 5  && $3==50828231 {print $1"\t"$2"\t"$3"\t"$4}'  ALL_segment_alterations.txt
awk '$2== 3  && $3==2170634 {print $1"\t"$2"\t"$3"\t"$4}'  ALL_segment_alterations.txt
awk '$2== 10  && $3==366509 {print $1"\t"$2"\t"$3"\t"$4}'  ALL_segment_alterations.txt
awk '$2== 21  && $3==13974127 {print $1"\t"$2"\t"$3"\t"$4}'  ALL_segment_alterations.txt
awk '$2== 3  && $4==197808088 {print $1"\t"$2"\t"$3"\t"$4}'  ALL_segment_alterations.txt
awk '$2== 5  && $4==45383300 {print $1"\t"$2"\t"$3"\t"$4}'  ALL_segment_alterations.txt
awk '$2== 7  && $4==158553077 {print $1"\t"$2"\t"$3"\t"$4}'  ALL_segment_alterations.txt
awk '$2== 8  && $4==43080575 {print $1"\t"$2"\t"$3"\t"$4}'  ALL_segment_alterations.txt
awk '$2== 8  && $4==144123152 {print $1"\t"$2"\t"$3"\t"$4}'  ALL_segment_alterations.txt
awk '$2== 9  && $4==137813437 {print $1"\t"$2"\t"$3"\t"$4}'  ALL_segment_alterations.txt
awk '$2== 10  && $4==133392850 {print $1"\t"$2"\t"$3"\t"$4}'  ALL_segment_alterations.txt
awk '$2== 13  && $4==114212998 {print $1"\t"$2"\t"$3"\t"$4}'  ALL_segment_alterations.txt
awk '$2== 16  && $4==31841585 {print $1"\t"$2"\t"$3"\t"$4}'  ALL_segment_alterations.txt
awk '$2== 16  && $4==89313528 {print $1"\t"$2"\t"$3"\t"$4}'  ALL_segment_alterations.txt
awk '$2== 18  && $4==79347934 {print $1"\t"$2"\t"$3"\t"$4}'  ALL_segment_alterations.txt
awk '$2== 21  && $4==46240226 {print $1"\t"$2"\t"$3"\t"$4}'  ALL_segment_alterations.txt


###The shortest commonly altered segments flanking recurrent breakpoints were probed using the ENSEMBL ‎BioMart tool, and 264 genes were retrieved

###Retrieve copy number alterations of 51 genes (21 representative genes from the ENSEMBL bioinformatics analyses and 31 genes culled from published literature)
#!/bin/bash
awk '$1~ /^Hugo_Symbol$|^ABR$/ {print $0}' data_CNA.txt
awk '$1~ /^Hugo_Symbol$|^ANKRD11$/ {print $0}' data_CNA.txt
awk '$1~ /^Hugo_Symbol$|^ANKRD20A11P$/ {print $0}' data_CNA.txt
awk '$1~ /^Hugo_Symbol$|^AR$/ {print $0}' data_CNA.txt
awk '$1~ /^Hugo_Symbol$|^ATP9B$/ {print $0}' data_CNA.txt
awk '$1~ /^Hugo_Symbol$|^BCL2$/ {print $0}' data_CNA.txt
awk '$1~ /^Hugo_Symbol$|^CCND1$/ {print $0}' data_CNA.txt
awk '$1~ /^Hugo_Symbol$|^CCNE1$/ {print $0}' data_CNA.txt
awk '$1~ /^Hugo_Symbol$|^CDKN1B$/ {print $0}' data_CNA.txt
awk '$1~ /^Hugo_Symbol$|^CDKN2A$/ {print $0}' data_CNA.txt
awk '$1~ /^Hugo_Symbol$|^CHD1$/ {print $0}' data_CNA.txt
awk '$1~ /^Hugo_Symbol$|^CLIC4$/ {print $0}' data_CNA.txt
awk '$1~ /^Hugo_Symbol$|^CLU$/ {print $0}' data_CNA.txt
awk '$1~ /^Hugo_Symbol$|^CNTN4$/ {print $0}' data_CNA.txt
awk '$1~ /^Hugo_Symbol$|^COLEC12$/ {print $0}' data_CNA.txt
awk '$1~ /^Hugo_Symbol$|^DIP2C$/ {print $0}' data_CNA.txt
awk '$1~ /^Hugo_Symbol$|^ERG$/ {print $0}' data_CNA.txt
awk '$1~ /^Hugo_Symbol$|^ERICH1$/ {print $0}' data_CNA.txt
awk '$1~ /^Hugo_Symbol$|^ETV4$/ {print $0}' data_CNA.txt
awk '$1~ /^Hugo_Symbol$|^ETV6$/ {print $0}' data_CNA.txt
awk '$1~ /^Hugo_Symbol$|^FGFR1$/ {print $0}' data_CNA.txt
awk '$1~ /^Hugo_Symbol$|^FNTA$/ {print $0}' data_CNA.txt
awk '$1~ /^Hugo_Symbol$|^FOXA1$/ {print $0}' data_CNA.txt
awk '$1~ /^Hugo_Symbol$|^FOXO3$/ {print $0}' data_CNA.txt
awk '$1~ /^Hugo_Symbol$|^HCN1$/ {print $0}' data_CNA.txt
awk '$1~ /^Hugo_Symbol$|^LRCH3$/ {print $0}' data_CNA.txt
awk '$1~ /^Hugo_Symbol$|^MCM3AP-AS1$/ {print $0}' data_CNA.txt
awk '$1~ /^Hugo_Symbol$|^MED12$/ {print $0}' data_CNA.txt
awk '$1~ /^Hugo_Symbol$|^MIR602$/ {print $0}' data_CNA.txt
awk '$1~ /^Hugo_Symbol$|^MROH1$/ {print $0}' data_CNA.txt
awk '$1~ /^Hugo_Symbol$|^MTG1$/ {print $0}' data_CNA.txt
awk '$1~ /^Hugo_Symbol$|^MYC$/ {print $0}' data_CNA.txt
awk '$1~ /^Hugo_Symbol$|^NCOA2$/ {print $0}' data_CNA.txt
awk '$1~ /^Hugo_Symbol$|^NCOR1$/ {print $0}' data_CNA.txt
awk '$1~ /^Hugo_Symbol$|^NCOR2$/ {print $0}' data_CNA.txt
awk '$1~ /^Hugo_Symbol$|^NKX31$/ {print $0}' data_CNA.txt
awk '$1~ /^Hugo_Symbol$|^PARP8$/ {print $0}' data_CNA.txt
awk '$1~ /^Hugo_Symbol$|^PIK3CA$/ {print $0}' data_CNA.txt
awk '$1~ /^Hugo_Symbol$|^PMP22$/ {print $0}' data_CNA.txt
awk '$1~ /^Hugo_Symbol$|^POTEA$/ {print $0}' data_CNA.txt
awk '$1~ /^Hugo_Symbol$|^PRKAR1B$/ {print $0}' data_CNA.txt
awk '$1~ /^Hugo_Symbol$|^PTEN$/ {print $0}' data_CNA.txt
awk '$1~ /^Hugo_Symbol$|^PTPRN2$/ {print $0}' data_CNA.txt
awk '$1~ /^Hugo_Symbol$|^RB1$/ {print $0}' data_CNA.txt
awk '$1~ /^Hugo_Symbol$|^SPOP$/ {print $0}' data_CNA.txt
awk '$1~ /^Hugo_Symbol$|^SPP1$/ {print $0}' data_CNA.txt
awk '$1~ /^Hugo_Symbol$|^TMPRSS2$/ {print $0}' data_CNA.txt
awk '$1~ /^Hugo_Symbol$|^TP53$/ {print $0}' data_CNA.txt
awk '$1~ /^Hugo_Symbol$|^WNK1$/ {print $0}' data_CNA.txt
awk '$1~ /^Hugo_Symbol$|^ZBTB16$/ {print $0}' data_CNA.txt
awk '$1~ /^Hugo_Symbol$|^ZNF267$/ {print $0}' data_CNA.txt
 #the above script was 'bashed' into Gene_CNA.csv
